# Supplementary material for: An E3 ubiquitin ligase localization screen uncovers DTX2 as a novel ADP-ribosylation-dependent regulator of DNA double-strand break repair
Source: J Biol Chem. 2024 Jul 9;300(8):107545. doi: 10.1016/j.jbc.2024.107545 (PMC11345397; doi:10.1016/j.jbc.2024.107545)
Supplement: Supporting Table S1 [file mmc10.xlsx]

## Sheet: Nuclear E3 Ligases Prediction
Table S1. Prediction of Nuclear RING/UBOX E3 Ubiquitin Ligases
Nuclear E3 Ub Ligases	Gene Ontology	Protein Atlas	UniProt	Loc DB	Frequency of Nuclear Prediction in Databases	HeLa Nuclear Proteome	Xenopus Nuclear Proteome	Nuclear Staining in Protein Atlas Validated Ab (2018)	Nuclear prediction	Legend	#
NOSIP	Y	Y	Y	Y	4	N	Y	Y	Y	RING	323
PPIL2	Y	Y	Y	Y	4	Y	Y	Y	Y	U-box	9
PRPF19	Y	Y	Y	Y	4	Y	Y	Y	Y
UBE4B	Y	N	Y	N	2	N	Y	N	Y
UBOX5	Y	Y	Y	Y	4	Y	Y	N	Y
STUB1	Y	N	Y	N	2	N	N	N	N
TRAF3IP2	N	N	N	N	0	N	N	N	N
UBE4A	Y	N	N	N	1	N	N	N	N
WDSUB1	Y	Y	N	N	2	N	N	N	N
ANAPC11	Y	N	Y	N	2	Y	N	Y	Y
C14orf4	N	Y	Y	N	2	Y	Y	Y	Y
HLTF	Y	Y	Y	Y	4	Y	Y	Y	Y
MNAT1	Y	Y	Y	N	3	N	Y	Y	Y
NFXL1	Y	Y	N	N	2	N	N	Y	Y
PCGF1	Y	Y	Y	N	3	Y	N	Y	Y
PML	Y	Y	Y	Y	4	N	N	Y	Y
RAD18	Y	Y	Y	Y	4	Y	Y	Y	Y
RBBP6	Y	Y	Y	Y	4	Y	Y	Y	Y
RNF168	Y	Y	Y	N	3	Y	Y	Y	Y
RNF2	Y	Y	Y	N	3	Y	Y	Y	Y
RNF20	Y	Y	Y	N	3	Y	Y	Y	Y
RNF40	Y	Y	Y	N	3	Y	Y	Y	Y
SCAF11	Y	Y	Y	N	3	Y	N	Y	Y
SH3RF3	N	Y	N	N	1	N	N	Y	Y
TRIM11	Y	Y	Y	N	3	Y	N	Y	Y
TRIM24	Y	Y	Y	Y	4	Y	Y	Y	Y
TRIM28	Y	Y	Y	Y	4	Y	Y	Y	Y
TRIM8	Y	Y	N	Y	3	N	N	Y	Y
UHRF2	Y	Y	Y	Y	4	Y	N	Y	Y
ARIH1	Y	Y	Y	N	3	Y	Y	N	Y
ARIH2	Y	Y	Y	N	3	N	Y	N	Y
BARD1	Y	Y	Y	N	3	Y	Y	N	Y
BAZ1B	Y	Y	Y	Y	4	Y	Y	N	Y
BIRC3	Y	Y	Y	N	3	N	Y	N	Y
BRCA1	Y	N	Y	N	2	Y	Y	N	Y
CBLL1	Y	N	Y	N	2	Y	Y	N	Y
CHFR	Y	Y	Y	N	3	N	Y	N	Y
DTX2	Y	Y	Y	N	3	N	Y	N	Y
DTX3	N	Y	N	N	1	N	Y	N	Y
FANCL	Y	N	Y	N	2	Y	Y	N	Y
GZF1	Y	Y	Y	Y	4	Y	N	N	Y
IBRDC2	N	Y	N	N	1	N	N	N	Y
IRF2BP1	Y	Y	Y	Y	4	Y	N	N	Y
KDM1B	Y	Y	Y	N	3	Y	N	N	Y
LITAF/PIG7	Y	Y	Y	N	3	N	N	N	Y
LNX2	Y	N	N	N	1	N	Y	N	Y
LONRF1	N	N	N	N	0	N	Y	N	Y
MDM2	Y	Y	Y	Y	4	N	N	N	Y
MDM4	Y	Y	Y	Y	4	N	Y	N	Y
MIB2	N	N	N	N	0	N	Y	N	Y
MID1	N	N	N	N	0	N	Y	N	Y
MLL3/KMT2C	Y	Y	Y	Y	4	N	N	N	Y
NFX1	Y	Y	Y	Y	4	N	N	N	Y
NSMCE1	Y	Y	Y	Y	4	Y	Y	N	Y
OSTM1	N	Y	N	N	1	N	N	N	Y
PCGF2	Y	Y	Y	Y	4	Y	N	N	Y
PCGF5	Y	Y	Y	N	3	Y	N	N	Y
PCGF6	Y	N	Y	Y	3	Y	Y	N	Y
PELI1	Y	Y	Y	Y	4	N	N	N	Y
PHF21A	Y	N	Y	N	2	Y	Y	N	Y
PHF7	Y	Y	Y	Y	4	N	N	N	Y
PHRF1 / KIAA1542	N	N	N	N	0	N	Y	N	Y
RBX1	Y	N	Y	Y	3	Y	Y	N	Y
RCHY1	Y	Y	Y	N	3	N	Y	N	Y
RFWD2	Y	N	Y	Y	3	N	Y	N	Y
RFWD3	Y	Y	Y	N	3	N	Y	N	Y
RING1	Y	N	Y	Y	3	Y	N	N	Y
RMND5A	Y	Y	Y	N	3	N	Y	N	Y
RNF103	N	N	N	N	1	N	Y	N	Y
RNF111	Y	Y	Y	N	3	Y	N	N	Y
RNF113A	Y	N	N	N	1	N	Y	N	Y
RNF12	N	N	Y	Y	2	Y	Y	N	Y
RNF138	Y	N	N	N	1	Y	N	N	Y
RNF14	Y	N	Y	Y	3	N	Y	N	Y
RNF169	Y	Y	Y	N	3	Y	N	N	Y
RNF181	N	N	N	N	0	N	Y	N	Y
RNF214	N	N	N	N	0	N	Y	N	Y
RNF25	Y	Y	N	Y	3	N	Y	N	Y
RNF34	Y	Y	Y	Y	4	N	N	N	Y
RNF4	Y	N	Y	Y	3	Y	Y	N	Y
RNF6	Y	Y	Y	Y	4	Y	Y	N	Y
RNF7	Y	Y	Y	N	3	N	Y	N	Y
RNF8	Y	Y	Y	Y	4	N	Y	N	Y
SH3RF1	N	N	N	N	0	Y	N	N	Y
SHPRH	Y	N	N	N	1	Y	N	N	Y
TOPORS	Y	Y	Y	N	3	Y	N	N	Y
TRAF7	N	N	N	N	0	Y	N	N	Y
TRIAD3	N	Y	N	N	1	N	Y	N	Y
TRIM17	N	N	N	N	0	N	Y	N	Y
TRIM21	Y	Y	Y	Y	4	N	N	N	Y
TRIM26	N	N	N	N	0	Y	N	N	Y
TRIM27	Y	Y	Y	N	3	Y	N	N	Y
TRIM33	Y	Y	Y	N	3	Y	Y	N	Y
TRIM39	N	N	N	N	0	Y	N	N	Y
TRIM55	Y	N	Y	N	2	Y	N	N	Y
TRIM63	Y	N	Y	N	2	Y	N	N	Y
TRIM69	Y	N	Y	N	2	N	Y	N	Y
UBR1	N	N	N	N	0	N	Y	N	Y
UBR2	Y	N	Y	N	2	N	Y	N	Y
UHRF1	Y	Y	Y	Y	4	Y	Y	N	Y
XIAP/BIRC4	N	N	Y	N	1	N	Y	N	Y
ZMYND11	Y	Y	Y	N	3	Y	N	N	Y
ZMYND8	Y	Y	Y	N	3	Y	Y	N	Y
ZNF313	N	N	Y	N	1	N	Y	N	Y
ZNF364	N	Y	N	N	1	N	Y	N	Y
ZNF48	Y	N	Y	N	2	Y	N	N	Y
ZNF650	N	Y	N	N	1	N	Y	N	Y
BMI1	Y	Y	Y	N	3	Y	N	N	Y
TTC3	Y	Y	Y	Y	4	N	N	N	Y
PXMP3	Y	Y	Y	N	3	Y	N	N	Y
AMFR	Y	N	N	N	1	N	N	N	N
ANKIB1	N	N	N	N	0	N	N	N	N
BBAP / DTXL3	Y	Y	Y	N	3	N	N	N	N
BFAR	N	N	Y	N	1	N	N	N	N
BIRC2	Y	Y	Y	N	3	N	N	N	N
BIRC7	Y	Y	Y	N	3	N	N	N	N
BIRC8	Y	N	N	N	1	N	N	N	N
BRAP	Y	N	Y	N	2	N	N	N	N
C13orf7	N	Y	N	N	1	N	N	N	N
C16orf28	N	N	Y	N	1	N	N	N	N
C1orf164	N	Y	N	N	1	N	N	N	N
C1orf166	N	Y	N	N	1	N	N	N	N
CBL	Y	N	N	N	1	N	N	N	N
CBLB	Y	Y	N	N	2	N	N	N	N
CBLC	Y	Y	N	N	2	N	N	N	N
CCNB1IP1	Y	N	Y	N	2	N	N	N	N
CGRRF1 / RNF197	Y	N	Y	N	2	N	N	N	N
CNOT4	Y	N	N	N	1	N	N	N	N
DCST1	N	N	N	N	0	N	N	N	N
DTX1	Y	Y	Y	N	3	N	N	N	N
DTX4	N	N	N	N	0	N	N	N	N
DZIP3	N	N	N	N	0	N	N	N	N
IBRDC1	N	N	N	N	0	N	N	N	N
IBRDC3	N	N	N	N	0	N	N	N	N
LINCR	N	N	N	N	0	N	N	N	N
LNX1	N	N	N	Y	1	N	N	N	N
LONRF2	N	Y	N	N	1	N	N	N	N
LONRF3	N	Y	N	N	1	N	N	N	N
LRSAM1	N	N	N	N	0	N	N	N	N
MAP3K1	N	N	N	N	0	N	N	N	N
MARCH1	N	N	N	N	0	N	N	N	N
MARCH11/LOC441061	N	N	N	N	0	N	N	N	N
MARCH2	N	N	N	N	0	N	N	N	N
MARCH3	N	N	N	N	0	N	N	N	N
MARCH4	N	N	N	N	0	N	N	N	N
MARCH5	N	N	N	N	0	N	N	N	N
MARCH6	N	N	N	N	0	N	N	N	N
MARCH7	N	N	N	N	0	N	N	N	N
MARCH8	N	N	N	N	0	N	N	N	N
MARCH9	N	N	N	N	0	N	N	N	N
MGRN1	Y	N	Y	N	2	N	N	N	N
MIB1	N	Y	N	N	1	N	N	N	N
MID2	N	N	N	N	0	N	N	N	N
MKRN1	N	Y	N	N	1	N	N	N	N
MKRN2 / RNF62	N	Y	N	N	1	N	N	N	N
MKRN3	N	Y	N	N	1	N	N	N	N
MSL2L1	N	N	N	N	0	N	N	N	N
MYCBP2	Y	N	Y	N	2	N	N	N	N
MYLIP	N	N	N	N	0	N	N	N	N
NEURL	N	N	N	N	0	N	N	N	N
NHLRC1	Y	N	Y	N	2	N	N	N	N
PARC	N	N	N	N	0	N	N	N	N
PARK2	Y	N	Y	N	2	N	N	N	N
PCGF3	Y	Y	Y	N	3	N	N	N	N
PDZRN3	Y	Y	N	N	2	N	N	N	N
PDZRN4	N	N	N	N	0	N	N	N	N
PELI2	N	Y	N	N	1	N	N	N	N
PELI3	N	Y	N	N	1	N	N	N	N
PEX10	N	Y	N	N	1	N	N	N	N
PEX12	N	N	N	N	0	N	N	N	N
PJA1	N	Y	N	N	1	N	N	N	N
PJA2	N	N	N	N	0	N	N	N	N
RAG1	Y	N	N	Y	2	N	N	N	N
RAPSN	N	N	N	N	0	N	N	N	N
RBCK1	Y	N	N	N	1	N	N	N	N
RBSN/ZFYVE20	N	N	N	N	0	N	N	N	N
RC3H1	N	N	N	N	0	N	N	N	N
RC3H2	N	N	N	N	0	N	N	N	N
RFFL	Y	N	N	N	1	N	N	N	N
RFPL1	N	Y	N	N	1	N	N	N	N
RFPL2/RNF79	N	Y	N	N	1	N	N	N	N
RFPL3	N	Y	N	N	1	N	N	N	N
RFPL4A	N	N	N	N	0	N	N	N	N
RFPL4B	N	N	N	N	0	N	N	N	N
RKHD1	N	N	Y	N	1	N	N	N	N
RKHD2	N	N	Y	N	1	N	N	N	N
RKHD3	N	N	Y	N	1	N	N	N	N
RKHD4	N	N	Y	N	1	N	N	N	N
RNF10	Y	Y	Y	N	3	N	N	N	N
RNF11	Y	N	Y	Y	3	N	N	N	N
RNF113B	Y	N	N	N	1	N	N	N	N
RNF121	N	Y	N	N	1	N	N	N	N
RNF122	N	N	N	N	0	N	N	N	N
RNF123	N	N	N	N	0	N	N	N	N
RNF125	N	Y	N	N	1	N	N	N	N
RNF126	Y	Y	Y	N	3	N	N	N	N
RNF128	N	N	N	N	0	N	N	N	N
RNF13	Y	N	N	N	1	N	N	N	N
RNF130	N	N	N	N	0	N	N	N	N
RNF133	N	N	N	N	0	N	N	N	N
RNF135	N	N	N	N	0	N	N	N	N
RNF139	N	N	N	N	0	N	N	N	N
RNF141/ZNF230	N	Y	N	N	1	N	N	N	N
RNF144	N	N	N	N	0	N	N	N	N
RNF145	N	Y	N	N	1	N	N	N	N
RNF146	Y	Y	Y	N	3	N	N	N	N
RNF148	N	N	N	N	0	N	N	N	N
RNF149	N	N	N	N	0	N	N	N	N
RNF150	N	N	N	N	0	N	N	N	N
RNF151	Y	N	Y	N	2	N	N	N	N
RNF152	N	N	N	N	0	N	N	N	N
RNF157	N	N	N	N	0	N	N	N	N
RNF165	Y	Y	Y	N	3	N	N	N	N
RNF166	N	Y	N	N	1	N	N	N	N
RNF167	N	N	N	N	0	N	N	N	N
RNF17	Y	N	Y	N	2	N	N	N	N
RNF170	N	N	N	N	0	N	N	N	N
RNF175	N	N	N	N	0	N	N	N	N
RNF180	Y	N	Y	N	2	N	N	N	N
RNF182	N	Y	N	N	1	N	N	N	N
RNF183	N	N	N	N	0	N	N	N	N
RNF185	N	N	N	N	0	N	N	N	N
RNF186	N	N	N	N	0	N	N	N	N
RNF187	Y	Y	Y	N	3	N	N	N	N
RNF19	N	N	N	N	0	N	N	N	N
RNF190	N	N	N	N	0	N	N	N	N
RNF207	N	N	N	N	0	N	N	N	N
RNF208	Y	N	N	N	1	N	N	N	N
RNF212	Y	N	Y	N	2	N	N	N	N
RNF213	Y	N	N	N	1	N	N	N	N
RNF215	N	N	N	N	0	N	N	N	N
RNF222	N	N	N	N	0	N	N	N	N
RNF223	N	N	N	N	0	N	N	N	N
RNF24	N	N	N	N	0	N	N	N	N
RNF26	N	Y	N	N	1	N	N	N	N
RNF31	N	N	N	N	0	N	N	N	N
RNF32	N	N	N	N	0	N	N	N	N
RNF38	Y	Y	Y	N	3	N	N	N	N
RNF39	N	N	N	N	0	N	N	N	N
RNF41	N	Y	N	N	1	N	N	N	N
RNF43	Y	N	Y	N	2	N	N	N	N
RNF44	N	Y	N	N	1	N	N	N	N
RNF5	N	N	N	Y	1	N	N	N	N
RNFT1/LOC51136	N	Y	N	N	1	N	N	N	N
RNFT2	N	Y	N	N	1	N	N	N	N
RPH3AL	N	N	N	Y	1	N	N	N	N
RSPRY1 / KIAA1972	N	N	N	N	0	N	N	N	N
SALL3	Y	N	Y	Y	3	N	N	N	N
SH3RF2	Y	N	N	N	1	N	N	N	N
SIAH1	Y	Y	Y	N	3	N	N	N	N
SIAH2	Y	Y	Y	N	3	N	N	N	N
SPRYD5	N	N	N	N	0	N	N	N	N
SYTL4	Y	Y	N	Y	3	N	N	N	N
SYVN1	Y	N	N	N	1	N	N	N	N
TRAF2	Y	N	N	N	1	N	N	N	N
TRAF3	N	N	N	Y	1	N	N	N	N
TRAF4	Y	N	Y	Y	3	N	N	N	N
TRAF5	N	N	N	Y	1	N	N	N	N
TRAF6	Y	Y	Y	N	3	N	N	N	N
TRAIP	Y	N	N	N	1	N	N	N	N
TRIM10	N	N	N	N	0	N	N	N	N
TRIM13	N	Y	Y	N	2	N	N	N	N
TRIM15	N	N	N	N	0	N	N	N	N
TRIM2	N	N	N	N	0	N	N	N	N
TRIM22	Y	Y	Y	N	3	N	N	N	N
TRIM23	Y	N	N	N	1	N	N	N	N
TRIM25	Y	N	N	N	1	N	N	N	N
TRIM3	N	N	N	N	0	N	N	N	N
TRIM31	N	N	N	N	0	N	N	N	N
TRIM32	Y	N	Y	N	2	N	N	N	N
TRIM34	N	N	N	N	0	N	N	N	N
TRIM35	Y	Y	Y	N	3	N	N	N	N
TRIM36	N	Y	N	N	1	N	N	N	N
TRIM37	Y	N	N	N	1	N	N	N	N
TRIM38	N	N	N	N	0	N	N	N	N
TRIM4	N	N	N	N	0	N	N	N	N
TRIM40	Y	N	N	N	1	N	N	N	N
TRIM41	Y	N	Y	N	2	N	N	N	N
TRIM42	N	Y	N	N	1	N	N	N	N
TRIM43	N	N	N	N	0	N	N	N	N
TRIM45	Y	N	Y	N	2	N	N	N	N
TRIM46	N	N	N	N	0	N	N	N	N
TRIM47	Y	N	Y	N	2	N	N	N	N
TRIM48	N	N	N	N	0	N	N	N	N
TRIM49	N	N	N	N	0	N	N	N	N
TRIM49B/LOC283116	N	N	N	N	0	N	N	N	N
TRIM49L2	N	N	N	N	0	N	N	N	N
TRIM5	Y	N	Y	N	2	N	N	N	N
TRIM50	N	N	N	N	0	N	N	N	N
TRIM52	N	Y	N	N	1	N	N	N	N
TRIM54	N	N	N	N	0	N	N	N	N
TRIM56	N	Y	N	N	1	N	N	N	N
TRIM58	N	N	N	N	0	N	N	N	N
TRIM59	N	N	Y	N	1	N	N	N	N
TRIM6	Y	N	N	Y	2	N	N	N	N
TRIM60	N	N	N	N	0	N	N	N	N
TRIM61	N	Y	N	N	1	N	N	N	N
TRIM62	N	N	N	N	0	N	N	N	N
TRIM64	N	N	N	N	0	N	N	N	N
TRIM64B	N	N	N	N	0	N	N	N	N
TRIM64C	N	N	N	N	0	N	N	N	N
TRIM65	Y	Y	N	N	2	N	N	N	N
TRIM67	N	N	N	N	0	N	N	N	N
TRIM68	Y	Y	Y	N	3	N	N	N	N
TRIM7	Y	Y	N	Y	3	N	N	N	N
TRIM71	N	N	N	N	0	N	N	N	N
TRIM72	N	Y	N	N	1	N	N	N	N
TRIM73	N	N	N	N	0	N	N	N	N
TRIM74	N	N	N	N	0	N	N	N	N
TRIM75	N	N	N	N	0	N	N	N	N
TRIM77/LOC390231	N	N	N	N	0	N	N	N	N
TRIM9	N	N	N	N	0	N	N	N	N
TRIML1	N	N	N	N	0	N	N	N	N
UBR4	Y	Y	Y	N	3	N	N	N	N
UNK / KIAA1753	N	N	N	N	0	N	N	N	N
VPS11	N	N	N	N	0	N	N	N	N
VPS18	N	N	N	N	0	N	N	N	N
VPS41	N	N	N	N	0	N	N	N	N
VPS8	N	N	N	N	0	N	N	N	N
ZFPL1	Y	N	N	Y	2	N	N	N	N
ZMIZ1	Y	Y	Y	N	3	N	N	N	N
ZMIZ2	Y	Y	Y	N	3	N	N	N	N
ZNF179 / RNF112	N	Y	N	N	1	N	N	N	N
ZNF294	N	N	N	N	0	N	N	N	N
ZNF598	N	N	N	N	0	N	N	N	N
ZNF645	N	N	N	N	0	N	N	N	N
ZNF648	Y	N	Y	Y	3	N	N	N	N
ZNRF1	N	N	N	N	0	N	N	N	N
ZNRF2	N	N	N	N	0	N	N	N	N
ZNRF3	N	N	N	N	0	N	N	N	N
ZNRF4	N	N	N	N	0	N	N	N	N
ZSWIM2	N	N	N	N	0	N	N	N	N
