# Supplementary material for: An E3 ubiquitin ligase localization screen uncovers DTX2 as a novel ADP-ribosylation-dependent regulator of DNA double-strand break repair
Source: J Biol Chem. 2024 Jul 9;300(8):107545. doi: 10.1016/j.jbc.2024.107545 (PMC11345397; doi:10.1016/j.jbc.2024.107545)
Supplement: Supporting Table S2 [file mmc11.xlsx]

## Sheet: DDR positive E3 Ub ligases
Table S2. Litterature-Supported RING E3 Ligases Involved in Genome Stability Maintenance
#	DDR RING/U-box E3 Ub ligases	References
1	BARD1	1		1	Greenberg, R. A. et al. Multifactorial contributions to an acute DNA damage response by BRCA1 / BARD1-containing complexes. 34–46 (2006) doi:10.1101/gad.1381306.).
2	BAZ1B	2		2	Gong, F. et al. Screen identifies bromodomain protein ZMYND8 in chromatin recognition of transcription-associated DNA damage that promotes homologous recombination. Genes Dev. 29, 197–211 (2015).
3	BMI1	3		3	Chou, D. M. et al. A chromatin localization screen reveals poly (ADP ribose)-regulated recruitment of the repressive polycomb and NuRD complexes to sites of DNA damage. Proc. Natl. Acad. Sci. U. S. A. 107, 18475–18480 (2010).
4	BRCA1	4		4	Paull, T. T. et al. A critical role for histone H2AX in recruitment of repair factors to nuclear foci after DNA damage. Curr. Biol. 10, 886–895 (2000).
5	CHFR	5		5	Liu, C., Wu, J., Paudyal, S. C., You, Z. & Yu, X. CHFR is important for the first wave of ubiquitination at DNA damage sites. Nucleic Acids Res. 41, 1698–1710 (2013).
6	FANCL	6		6	Smogorzewska, A. et al. Identification of the FANCI Protein, a Monoubiquitinated FANCD2 Paralog Required for DNA Repair. Cell 129, 289–301 (2007).
7	HLTF	7-11		7	Motegi, A. et al. Polyubiquitination of proliferating cell nuclear antigen by HLTF and SHPRH prevents genomic instability from stalled replication forks. Proc. Natl. Acad. Sci. U. S. A. 105, 12411–6 (2008).
8	MDM2	13		8	Unk, I. et al. Human HLTF functions as a ubiquitin ligase for proliferating cell nuclear antigen polyubiquitination. Proc. Natl. Acad. Sci. U. S. A. 105, 3768–73 (2008).
9	NSMCE1	14		9	Kile, A. C. et al. HLTF’s Ancient HIRAN Domain Binds 3′ DNA Ends to Drive Replication Fork Reversal. Mol. Cell 1–11 (2015) doi:10.1016/j.molcel.2015.05.013.
10	PCGF1	15		10	MacKay, C., Toth, R. & Rouse, J. Biochemical characterisation of the SWI/SNF family member HLTF. Biochem. Biophys. Res. Commun. 390, 187–91 (2009).
11	PCGF2/MEL-18	3,15		11	Lin, J. R., Zeman, M. K., Chen, J. Y., Yee, M. C. & Cimprich, K. A. SHPRH and HLTF Act in a Damage-Specific Manner to Coordinate Different Forms of Postreplication Repair and Prevent Mutagenesis. Mol. Cell 42, 237–249 (2011).
12	PELI1	16		12	Chang, C. et al. PHRF1 promotes genome integrity by modulating. 1–11 (2015) doi:10.1038/cddis.2015.81.
13	PHRF1 / KIAA1542	12		13	Yu, Z. C., Huang, Y. F. & Shieh, S. Y. Requirement for human mps1/TTK in oxidative DNA damage repair and cell survival through MDM2 phosphorylation. Nucleic Acids Res. 44, 1133–1150 (2015).
14	PML	17		14	Räschle, M. et al. Proteomics reveals dynamic assembly of Repair complexes during bypass of DNA cross-links. Science (80-. ). 348, (2015).
15	PRP19	18,19		15	Rona, G. et al. PARP1-dependent recruitment of the FBXL10-RNF68-RNF2 ubiquitin ligase to sites of DNA damage controls H2A.Z loading. Elife 7, 1–31 (2018).
16	RAD18	20,21		16	Ha, G. H. et al. Pellino1 regulates reversible ATM activation via NBS1 ubiquitination at DNA double-strand breaks. Nat. Commun. 10, 1–18 (2019).
17	RFWD3	22-26		17	Münch, S. et al. The tumor suppressor PML specifically accumulates at RPA/Rad51-containing DNA damage repair foci but is nonessential for DNA damage-induced fibroblast senescence. Mol. Cell. Biol. 34, 1733–46 (2014).
18	RING1	27		18	Maréchal, A. et al. PRP19 Transforms into a Sensor of RPA-ssDNA after DNA Damage and Drives ATR Activation via a Ubiquitin-Mediated Circuitry. Mol. Cell 53, 235–246 (2014).
19	RNF111	28		19	Wan, L. & Huang, J. The PSO4 protein complex associates with replication protein a (RPA) and modulates the activation of ataxia telangiectasia-mutated and RAD3-related (ATR). J. Biol. Chem. 289, 6619–6626 (2014).
20	RNF113A	27,29		20	Watanabe, K. et al. RAD18 promotes DNA double-strand break repair during G1 phase through chromatin retention of 53BP1. Nucleic Acids Res. 37, 2176–2193 (2009).
21	RNF138	30		21	Inagaki, A. et al. Dynamic localization of human RAD18 during the cell cycle and a functional connection with DNA double-strand break repair. DNA Repair (Amst). 8, 190–201 (2009).
22	RNF168	31,32,33		22	Elia, A. E. H. et al. RFWD3-Dependent Ubiquitination of RPA Regulates Repair at Stalled Replication Forks RFWD3-Dependent Ubiquitination of RPA Regulates Repair at Stalled Replication Forks. Mol. Cell 60, 280–293 (2015).
23	RNF169	34		23	Inano, S. et al. RFWD3-Mediated Ubiquitination Promotes Timely Removal of Both RPA and RAD51 from DNA Damage Sites to Facilitate Homologous Recombination. Mol. Cell 66, 622–634 (2017).
24	RNF2	2,15		24	Feeney, L. et al. RPA-Mediated Recruitment of the E3 Ligase RFWD3 Is Vital for Interstrand Crosslink Repair and Human Health. Mol. Cell 66, 610-621.e4 (2017).
25	RNF20	35,36		25	Liu, S. et al. RING finger and WD repeat domain 3 (RFWD3) associates with replication protein A (RPA) and facilitates RPA-mediated DNA damage response. J. Biol. Chem. 286, 22314–22 (2011).
26	RNF4	37		26	Gong, Z. & Chen, J. E3 ligase RFWD3 participates in replication checkpoint control. J. Biol. Chem. 286, 22308–13 (2011).
27	RNF40	35,36		27	Izhar, L. et al. A Systematic Analysis of Factors Localized to Damaged Chromatin Reveals PARP-Dependent Recruitment of Transcription Factors. Cell Rep. 11, 1486–1500 (2015).
28	RNF8	38		28	Poulsen, S. L. et al. RNF111/Arkadia is a SUMO-targeted ubiquitin ligase that facilitates the DNA damage response. J. Cell Biol. 201, 797–807 (2013).
29	SHPRH	7,11,39		29	Brickner, J. R. et al. A ubiquitin-dependent signalling axis specific for ALKBH-mediated DNA dealkylation repair. Nat. Publ. Gr. (2017) doi:10.1038/nature24484.
30	TOPORS	40,41		30	Ismail, I. H. et al. The RNF138 E3 ligase displaces Ku to promote DNA end resection and regulate DNA repair pathway choice. (2015) doi:10.1038/ncb3259.
31	TRIM24	2		31	Doil, C. et al. RNF168 binds and amplifies ubiquitin conjugates on damaged chromosomes to allow accumulation of repair proteins. Cell 136, 435–46 (2009).
32	TRIM28	27		32	Stewart, G. S. et al. The RIDDLE syndrome protein mediates a ubiquitin-dependent signaling cascade at sites of DNA damage. Cell 136, 420–34 (2009).
33	TRIM33	2,42		33	Pinato, S., Gatti, M., Scandiuzzi, C., Confalonieri, S. & Penengo, L. UMI, a novel RNF168 ubiquitin binding domain involved in the DNA damage signaling pathway. Mol. Cell. Biol. 31, 118–26 (2011).
34	UBE4B	43		34	Poulsen, M., Lukas, C., Lukas, J., Bekker-Jensen, S. & Mailand, N. Human RNF169 is a negative regulator of the ubiquitin-dependent response to DNA double-strand breaks. J. Cell Biol. 197, 189–199 (2012).
35	UHRF1	44,45		35	Nakamura, K. et al. Regulation of homologous recombination by RNF20-dependent H2B ubiquitination. Mol. Cell 41, 515–28 (2011).
36	UHRF2	46		36	Moyal, L. et al. Requirement of ATM-Dependent Monoubiquitylation of Histone H2B for Timely Repair of DNA Double-Strand Breaks. Mol. Cell 41, 529–542 (2011).
37	ZMYND8	2		37	Yin, Y., Seifert, A., Chua, J. S., Golebiowski, F. & Hay, R. T. is required for the response of human cells to DNA damage. Genes Dev. 1196–1208 (2012) doi:10.1101/gad.189274.112.Freely.
				38	Mailand, N. et al. RNF8 Ubiquitylates Histones at DNA Double-Strand Breaks and Promotes Assembly of Repair Proteins. Cell 131, 887–900 (2007).
				39	Unk, I., Hajdú, I., Blastyák, A. & Haracska, L. Role of yeast Rad5 and its human orthologs, HLTF and SHPRH in DNA damage tolerance. DNA Repair (Amst). 9, 257–67 (2010).
RING proteins	35			40	Seong, K. M. et al. TOPORS Modulates H2AX Discriminating Genotoxic Stresses. J. Biochem. Mol. Toxicol. 26, 429–438 (2012).
U-box proteins	2			41	Hu, L. Y. et al. SUMOylation of XRCC1 activated by poly (ADP-ribosyl)ation regulates DNA repair. Hum. Mol. Genet. 27, 2306–2317 (2018).
				42	Kulkarni, A. et al. Tripartite motif-containing 33 (TRIM33) protein functions in the poly(ADP-ribose) polymerase (PARP)-dependent DNA damage response through interaction with amplified in liver cancer 1 (ALC1) protein. J. Biol. Chem. 288, 32357–32369 (2013).
				43	Antoniou, N. et al. The role of E3, E4 ubiquitin ligase (UBE4B) in human pathologies. Cancers (Basel). 12, 1–15 (2020).
				44	Tian, Y. et al. UHRF1 Contributes to DNA Damage Repair as a Lesion Recognition Factor and Nuclease Scaffold Report UHRF1 Contributes to DNA Damage Repair as a Lesion Recognition Factor and Nuclease Scaffold. CellReports 10, 1957–1966 (2015).
				45	Liang, C. et al. UHRF1 Is a Sensor for DNA Interstrand Crosslinks and Recruits FANCD2 to Initiate the Fanconi Anemia Report UHRF1 Is a Sensor for DNA Interstrand Crosslinks and Recruits FANCD2 to Initiate the Fanconi Anemia Pathway. CellReports 1–10 (2015) doi:10.1016/j.celrep.2015.02.053.
				46	Motnenko, A. et al. Identification of UHRF2 as a novel DNA interstrand crosslink sensor protein. PLoS Genet. 14, 1–24 (2018).
