# Supplementary material for: An E3 ubiquitin ligase localization screen uncovers DTX2 as a novel ADP-ribosylation-dependent regulator of DNA double-strand break repair
Source: J Biol Chem. 2024 Jul 9;300(8):107545. doi: 10.1016/j.jbc.2024.107545 (PMC11345397; doi:10.1016/j.jbc.2024.107545)
Supplement: Supporting Table S3 [file mmc12.xlsx]

## Sheet: Microirradiation Screen
Nuclear RING/U-box E3 Ub ligases	Recruitment 5 min			Recruitment 60 min			Recruitment 180 min				RING proteins	55
	# g-H2A.X stripes	# candidate stripes	% recruitment	# RPA stripes	# candidate stripes	% recruitment	# RPA stripes	# candidate stripes	% recruitment		U-box proteins	4
PRP19	313	0	0	115	24	20.8696	94	39	41.4894
RNF8	281	96	34.1637	185	103	55.6757	133	51	38.3459
DTX2	335	276	82.3881	128	116	90.625	99	60	60.6061
DTX3	311	121	38.9068	122	4	3.27869	160	2	1.25
PCGF6	72	7	9.72222	83	1	1.20482	116	0	0
PHF21A	110	72	65.4545	29	0	0	32	0	0
RNF114/ZNF313	150	142	94.6667	134	121	90.2985	114	18	15.7895
RNF34	38	0	0	73	3	4.10959	93	10	10.7527
ZNF48	131	78	59.542	73	0	0	41	0	0
NOSIP	125	0	0	76	0	0	61	0	0
PPIL2	131	0	0	91	0	0	92	0	0
UBOX5	25	0	0	27	0	0	64	0	0
ANAPC11	57	0	0	67	0	0	86	0	0
ARIH1	184	0	0	83	0	0	140	0	0
ARIH2	332	0	0	65	0	0	155	0	0
BIRC3	136	0	0	47	0	0	65	0	0
CBLL1	121	0	0	32	0	0	29	0	0
IRF2BP1	65	0	0	25	0	0	20	0	0
IRF2BPL/C14orf4	148	0	0	79	0	0	72	0	0
KDM1B	72	0	0	26	0	0	32	0	0
LNX2	56	0	0	23	0	0	45	0	0
LONRF1	250	0	0	124	0	0	99	0	0
MDM4	125	0	0	15	0	0	56	0	0
MID1	33	0	0	19	0	0	16	0	0
MNAT1	95	0	0	55	0	0	41	0	0
NFX1	41	0	0	9	0	0	17	0	0
PCGF5	92	0	0	26	0	0	34	0	0
PHF7	93	0	0	55	0	0	55	0	0
PXMP3/PEX2	89	0	0	32	0	0	37	0	0
RBX1	78	0	0	41	0	0	18	0	0
RCHY1	163	0	0	106	0	0	105	0	0
RFWD2	146	0	0	25	0	0	42	0	0
RMND5A	192	0	0	31	0	0	42	0	0
RNF103	98	0	0	10	0	0	21	0	0
RNF115/ZNF364	46	0	0	102	0	0	33	0	0
RNF12/RLIM	30	0	0	21	0	0	19	0	0
RNF14	31	0	0	42	0	0	55	0	0
RNF181	167	0	0	51	0	0	68	0	0
RNF214	98	0	0	23	0	0	19	0	0
RNF25	34	0	0	54	0	0	56	0	0
RNF6	43	0	0	20	0	0	14	0	0
RNF7	89	0	0	43	0	0	31	0	0
SCAF11	112	0	0	28	0	0	33	0	0
SH3RF1	148	0	0	19	0	0	31	0	0
SH3RF3	87	0	0	24	0	0	15	0	0
TRAF7	88	0	0	55	0	0	47	0	0
TRIAD3/RNF216	31	0	0	16	0	0	28	0	0
TRIM11	36	0	0	70	0	0	54	0	0
TRIM17	46	0	0	31	0	0	24	0	0
TRIM21	38	0	0	77	0	0	60	0	0
TRIM26	111	0	0	18	0	0	18	0	0
TRIM27	53	0	0	61	0	0	71	0	0
TRIM39	96	0	0	22	0	0	18	0	0
TRIM55	79	0	0	46	0	0	30	0	0
TRIM63	33	0	0	44	0	0	53	0	0
TRIM69	64	0	0	24	0	0	23	0	0
TRIM8	122	0	0	16	0	0	19	0	0
XIAP/BIRC4	82	0	0	24	0	0	55	0	0
ZMYND11	42	0	0	35	0	0	31	0	0

## Sheet: Untested E3 Ub Ligases
Nuclear RING/U-box E3 Ub ligases	Recruitment 5 min			Recruitment 60 min			Recruitment 180 min				RING proteins	12
	# g-H2A.X stripes	# candidate stripes	% recruitment	# RPA stripes	# candidate stripes	% recruitment	# RPA stripes	# candidate stripes	% recruitment
GZF1
IBRDC2
LITAF/PIG7
MIB2
MLL3/KMT2C
NFXL1
OSTM1
RBBP6
TTC3
UBR1
UBR2
ZNF650/UBR3
