# Supplementary material for: An E3 ubiquitin ligase localization screen uncovers DTX2 as a novel ADP-ribosylation-dependent regulator of DNA double-strand break repair
Source: J Biol Chem. 2024 Jul 9;300(8):107545. doi: 10.1016/j.jbc.2024.107545 (PMC11345397; doi:10.1016/j.jbc.2024.107545)
Supplement: Supporting Table S4 [file mmc13.xlsx]

## Sheet: Summary
Table S4. Collabfold predictions of DTX2 homodimerization interfaces
complex_name	avg_n_models	max_n_models	num_contacts_with_max_n_models	num_unique_contacts	best_model_num	best_pdockq	best_plddt_avg	best_pae_avg
DTX2_1_DTX2_1	2.5	3	335	477	1	0.742	83.3	4.2

## Sheet: Interfaces
complex_name	model_num	pdockq	ncontacts	plddt_min	plddt_avg	plddt_max	pae_min	pae_avg	pae_max	distance_avg
DTX2_1_DTX2_1	1	0.742	395	70	83	91	3	4	8	6.1
DTX2_1_DTX2_1	2	0.742	355	75	86	94	2	3	6	6.0
DTX2_1_DTX2_1	3	0.742	444	74	84	91	2	3	6	6.0

## Sheet: Contacts
complex_name	model_num	aa1_chain	aa1_index	aa1_type	aa1_plddt	aa2_chain	aa2_index	aa2_type	aa2_plddt	pae	min_distance
DTX2_1_DTX2_1	1	A	408	P	86	B	589	R	75	7.58	7.5
DTX2_1_DTX2_1	1	A	409	D	82	B	589	R	75	7.66	6.3
DTX2_1_DTX2_1	1	A	410	E	83	B	589	R	75	7.16	3.6
DTX2_1_DTX2_1	1	A	410	E	83	B	591	I	61	6.76	5.9
DTX2_1_DTX2_1	1	A	411	D	84	B	532	G	84	4.64	7.4
DTX2_1_DTX2_1	1	A	411	D	84	B	589	R	75	6.33	4.8
DTX2_1_DTX2_1	1	A	411	D	84	B	592	T	67	5.76	8.0
DTX2_1_DTX2_1	1	A	412	C	89	B	531	R	86	3.67	7.5
DTX2_1_DTX2_1	1	A	412	C	89	B	532	G	84	3.88	7.2
DTX2_1_DTX2_1	1	A	412	C	89	B	570	T	77	3.16	7.4
DTX2_1_DTX2_1	1	A	413	I	84	B	531	R	86	3.62	5.5
DTX2_1_DTX2_1	1	A	413	I	84	B	532	G	84	3.67	6.0
DTX2_1_DTX2_1	1	A	413	I	84	B	535	R	92	4.59	8.0
DTX2_1_DTX2_1	1	A	413	I	84	B	567	S	86	3.11	7.7
DTX2_1_DTX2_1	1	A	413	I	84	B	569	T	74	3.04	3.7
DTX2_1_DTX2_1	1	A	413	I	84	B	570	T	77	3.02	5.1
DTX2_1_DTX2_1	1	A	413	I	84	B	585	T	90	4.48	7.5
DTX2_1_DTX2_1	1	A	413	I	84	B	586	E	84	4.84	7.5
DTX2_1_DTX2_1	1	A	413	I	84	B	589	R	75	5.68	6.7
DTX2_1_DTX2_1	1	A	413	I	84	B	591	I	61	5.52	6.9
DTX2_1_DTX2_1	1	A	413	I	84	B	592	T	67	4.74	3.9
DTX2_1_DTX2_1	1	A	413	I	84	B	594	H	86	4.82	5.9
DTX2_1_DTX2_1	1	A	414	I	88	B	531	R	86	3.12	3.9
DTX2_1_DTX2_1	1	A	414	I	88	B	532	G	84	4.34	6.4
DTX2_1_DTX2_1	1	A	414	I	88	B	535	R	92	4.11	7.4
DTX2_1_DTX2_1	1	A	414	I	88	B	567	S	86	3.12	5.7
DTX2_1_DTX2_1	1	A	414	I	88	B	569	T	74	3.22	4.1
DTX2_1_DTX2_1	1	A	414	I	88	B	570	T	77	3.41	2.2
DTX2_1_DTX2_1	1	A	414	I	88	B	571	G	80	3.45	6.0
DTX2_1_DTX2_1	1	A	414	I	88	B	572	E	83	2.9	5.7
DTX2_1_DTX2_1	1	A	414	I	88	B	575	T	91	3.78	7.5
DTX2_1_DTX2_1	1	A	415	C	84	B	529	T	89	4.16	8.0
DTX2_1_DTX2_1	1	A	415	C	84	B	530	A	90	3.54	6.8
DTX2_1_DTX2_1	1	A	415	C	84	B	531	R	86	3.22	2.9
DTX2_1_DTX2_1	1	A	415	C	84	B	532	G	84	3.76	3.5
DTX2_1_DTX2_1	1	A	415	C	84	B	533	F	87	3.96	6.3
DTX2_1_DTX2_1	1	A	415	C	84	B	535	R	92	4.23	7.3
DTX2_1_DTX2_1	1	A	415	C	84	B	567	S	86	3.57	7.7
DTX2_1_DTX2_1	1	A	415	C	84	B	569	T	74	3.28	7.9
DTX2_1_DTX2_1	1	A	415	C	84	B	570	T	77	3.19	4.6
DTX2_1_DTX2_1	1	A	415	C	84	B	572	E	83	3.33	6.0
DTX2_1_DTX2_1	1	A	416	M	81	B	530	A	90	3.89	6.3
DTX2_1_DTX2_1	1	A	416	M	81	B	531	R	86	3.71	3.1
DTX2_1_DTX2_1	1	A	416	M	81	B	532	G	84	3.45	2.1
DTX2_1_DTX2_1	1	A	416	M	81	B	533	F	87	3.88	4.9
DTX2_1_DTX2_1	1	A	416	M	81	B	534	P	89	4.13	6.8
DTX2_1_DTX2_1	1	A	416	M	81	B	535	R	92	4.35	2.7
DTX2_1_DTX2_1	1	A	416	M	81	B	536	Q	89	4.34	6.7
DTX2_1_DTX2_1	1	A	416	M	81	B	537	C	95	4.68	7.8
DTX2_1_DTX2_1	1	A	416	M	81	B	562	F	96	4.45	6.7
DTX2_1_DTX2_1	1	A	416	M	81	B	567	S	86	3.75	6.9
DTX2_1_DTX2_1	1	A	416	M	81	B	569	T	74	3.27	7.1
DTX2_1_DTX2_1	1	A	416	M	81	B	570	T	77	3.14	5.6
DTX2_1_DTX2_1	1	A	416	M	81	B	572	E	83	3.77	8.0
DTX2_1_DTX2_1	1	A	416	M	81	B	575	T	91	4.66	7.9
DTX2_1_DTX2_1	1	A	416	M	81	B	576	V	94	4.53	6.6
DTX2_1_DTX2_1	1	A	416	M	81	B	577	V	93	4.43	6.9
DTX2_1_DTX2_1	1	A	416	M	81	B	578	W	92	4.8	4.1
DTX2_1_DTX2_1	1	A	416	M	81	B	585	T	90	4.89	4.8
DTX2_1_DTX2_1	1	A	416	M	81	B	592	T	67	5.21	7.5
DTX2_1_DTX2_1	1	A	416	M	81	B	594	H	86	5.51	7.5
DTX2_1_DTX2_1	1	A	417	E	83	B	530	A	90	4.32	7.8
DTX2_1_DTX2_1	1	A	417	E	83	B	531	R	86	3.56	6.0
DTX2_1_DTX2_1	1	A	417	E	83	B	532	G	84	4.17	5.2
DTX2_1_DTX2_1	1	A	417	E	83	B	533	F	87	5.04	6.6
DTX2_1_DTX2_1	1	A	417	E	83	B	534	P	89	4.68	7.4
DTX2_1_DTX2_1	1	A	419	L	92	B	589	R	75	6.46	7.9
DTX2_1_DTX2_1	1	A	423	S	93	B	531	R	86	4.02	6.4
DTX2_1_DTX2_1	1	A	424	G	87	B	529	T	89	4.02	7.0
DTX2_1_DTX2_1	1	A	424	G	87	B	531	R	86	3.7	2.2
DTX2_1_DTX2_1	1	A	424	G	87	B	532	G	84	4.41	6.4
DTX2_1_DTX2_1	1	A	424	G	87	B	572	E	83	3.29	7.1
DTX2_1_DTX2_1	1	A	425	Y	89	B	529	T	89	4.3	4.6
DTX2_1_DTX2_1	1	A	425	Y	89	B	530	A	90	4.61	7.5
DTX2_1_DTX2_1	1	A	425	Y	89	B	531	R	86	3.76	2.5
DTX2_1_DTX2_1	1	A	425	Y	89	B	532	G	84	4.76	7.3
DTX2_1_DTX2_1	1	A	425	Y	89	B	535	R	92	4.75	7.8
DTX2_1_DTX2_1	1	A	425	Y	89	B	567	S	86	3.57	5.0
DTX2_1_DTX2_1	1	A	425	Y	89	B	569	T	74	3.89	7.1
DTX2_1_DTX2_1	1	A	425	Y	89	B	570	T	77	3.39	2.6
DTX2_1_DTX2_1	1	A	425	Y	89	B	571	G	80	4.03	6.6
DTX2_1_DTX2_1	1	A	425	Y	89	B	572	E	83	3.26	1.6
DTX2_1_DTX2_1	1	A	425	Y	89	B	573	T	85	4.61	6.6
DTX2_1_DTX2_1	1	A	425	Y	89	B	575	T	91	3.96	4.7
DTX2_1_DTX2_1	1	A	425	Y	89	B	576	V	94	4.29	7.8
DTX2_1_DTX2_1	1	A	425	Y	89	B	577	V	93	4.2	7.8
DTX2_1_DTX2_1	1	A	426	S	85	B	531	R	86	4.44	5.5
DTX2_1_DTX2_1	1	A	427	D	77	B	514	H	87	5.37	7.9
DTX2_1_DTX2_1	1	A	427	D	77	B	529	T	89	4.86	5.8
DTX2_1_DTX2_1	1	A	427	D	77	B	530	A	90	4.93	7.9
DTX2_1_DTX2_1	1	A	427	D	77	B	531	R	86	4.76	2.9
DTX2_1_DTX2_1	1	A	427	D	77	B	572	E	83	4.45	7.3
DTX2_1_DTX2_1	1	A	428	V	77	B	527	P	81	5.27	7.7
DTX2_1_DTX2_1	1	A	428	V	77	B	529	T	89	4.75	4.2
DTX2_1_DTX2_1	1	A	428	V	77	B	531	R	86	4.85	2.3
DTX2_1_DTX2_1	1	A	428	V	77	B	572	E	83	4.14	4.6
DTX2_1_DTX2_1	1	A	428	V	77	B	575	T	91	4.54	8.0
DTX2_1_DTX2_1	1	A	429	T	84	B	531	R	86	5.02	6.3
DTX2_1_DTX2_1	1	A	429	T	84	B	572	E	83	4.15	7.6
DTX2_1_DTX2_1	1	A	445	C	90	B	591	I	61	5.93	7.9
DTX2_1_DTX2_1	1	A	447	H	91	B	589	R	75	5.88	6.9
DTX2_1_DTX2_1	1	A	447	H	91	B	591	I	61	5.24	4.0
DTX2_1_DTX2_1	1	A	447	H	91	B	592	T	67	4.8	6.0
DTX2_1_DTX2_1	1	A	448	A	94	B	591	I	61	5.88	8.0
DTX2_1_DTX2_1	1	A	449	F	95	B	569	T	74	3.42	7.4
DTX2_1_DTX2_1	1	A	449	F	95	B	591	I	61	5.73	7.7
DTX2_1_DTX2_1	1	A	449	F	95	B	592	T	67	4.95	6.7
DTX2_1_DTX2_1	1	A	453	C	94	B	531	R	86	3.23	7.1
DTX2_1_DTX2_1	1	A	453	C	94	B	569	T	74	3.36	7.2
DTX2_1_DTX2_1	1	A	453	C	94	B	570	T	77	2.62	5.7
DTX2_1_DTX2_1	1	A	453	C	94	B	572	E	83	3.12	7.9
DTX2_1_DTX2_1	1	A	454	L	96	B	569	T	74	3.06	6.8
DTX2_1_DTX2_1	1	A	454	L	96	B	570	T	77	3.19	6.4
DTX2_1_DTX2_1	1	A	455	L	94	B	570	T	77	3.05	7.3
DTX2_1_DTX2_1	1	A	456	A	91	B	531	R	86	3.57	6.6
DTX2_1_DTX2_1	1	A	456	A	91	B	569	T	74	3.29	7.9
DTX2_1_DTX2_1	1	A	456	A	91	B	570	T	77	2.57	4.4
DTX2_1_DTX2_1	1	A	456	A	91	B	571	G	80	3.11	5.5
DTX2_1_DTX2_1	1	A	456	A	91	B	572	E	83	2.68	5.6
DTX2_1_DTX2_1	1	A	456	A	91	B	573	T	85	3.7	7.9
DTX2_1_DTX2_1	1	A	457	M	93	B	567	S	86	3.3	6.1
DTX2_1_DTX2_1	1	A	457	M	93	B	568	S	78	3.28	6.3
DTX2_1_DTX2_1	1	A	457	M	93	B	569	T	74	3.0	3.0
DTX2_1_DTX2_1	1	A	457	M	93	B	570	T	77	3.05	2.1
DTX2_1_DTX2_1	1	A	457	M	93	B	571	G	80	3.07	3.8
DTX2_1_DTX2_1	1	A	457	M	93	B	572	E	83	3.09	4.8
DTX2_1_DTX2_1	1	A	457	M	93	B	573	T	85	3.99	7.9
DTX2_1_DTX2_1	1	A	458	Y	94	B	569	T	74	3.08	7.5
DTX2_1_DTX2_1	1	A	458	Y	94	B	570	T	77	3.54	5.5
DTX2_1_DTX2_1	1	A	458	Y	94	B	571	G	80	3.85	6.1
DTX2_1_DTX2_1	1	A	458	Y	94	B	572	E	83	2.97	7.9
DTX2_1_DTX2_1	1	A	459	C	88	B	570	T	77	3.24	6.7
DTX2_1_DTX2_1	1	A	459	C	88	B	571	G	80	3.2	6.1
DTX2_1_DTX2_1	1	A	459	C	88	B	572	E	83	3.33	7.4
DTX2_1_DTX2_1	1	A	460	N	84	B	529	T	89	4.24	7.1
DTX2_1_DTX2_1	1	A	460	N	84	B	531	R	86	4.75	5.9
DTX2_1_DTX2_1	1	A	460	N	84	B	566	T	85	3.38	5.3
DTX2_1_DTX2_1	1	A	460	N	84	B	567	S	86	3.2	5.7
DTX2_1_DTX2_1	1	A	460	N	84	B	568	S	78	3.74	7.8
DTX2_1_DTX2_1	1	A	460	N	84	B	569	T	74	3.48	6.4
DTX2_1_DTX2_1	1	A	460	N	84	B	570	T	77	2.98	1.9
DTX2_1_DTX2_1	1	A	460	N	84	B	571	G	80	3.27	2.4
DTX2_1_DTX2_1	1	A	460	N	84	B	572	E	83	3.15	3.0
DTX2_1_DTX2_1	1	A	460	N	84	B	573	T	85	3.13	4.4
DTX2_1_DTX2_1	1	A	460	N	84	B	575	T	91	3.9	7.0
DTX2_1_DTX2_1	1	A	461	G	83	B	566	T	85	4.13	6.6
DTX2_1_DTX2_1	1	A	461	G	83	B	567	S	86	3.95	7.9
DTX2_1_DTX2_1	1	A	461	G	83	B	570	T	77	3.74	6.0
DTX2_1_DTX2_1	1	A	461	G	83	B	571	G	80	3.57	4.3
DTX2_1_DTX2_1	1	A	461	G	83	B	572	E	83	4.28	6.8
DTX2_1_DTX2_1	1	A	461	G	83	B	573	T	85	4.38	6.9
DTX2_1_DTX2_1	1	A	462	N	78	B	571	G	80	4.71	6.6
DTX2_1_DTX2_1	1	A	468	Q	92	B	568	S	78	4.23	6.7
DTX2_1_DTX2_1	1	A	468	Q	92	B	569	T	74	3.66	5.9
DTX2_1_DTX2_1	1	A	468	Q	92	B	570	T	77	3.7	7.5
DTX2_1_DTX2_1	1	A	469	C	91	B	569	T	74	3.05	5.0
DTX2_1_DTX2_1	1	A	470	P	88	B	567	S	86	3.73	7.3
DTX2_1_DTX2_1	1	A	470	P	88	B	568	S	78	3.63	6.2
DTX2_1_DTX2_1	1	A	470	P	88	B	569	T	74	3.19	2.4
DTX2_1_DTX2_1	1	A	470	P	88	B	570	T	77	3.13	4.6
DTX2_1_DTX2_1	1	A	470	P	88	B	571	G	80	3.67	6.7
DTX2_1_DTX2_1	1	A	470	P	88	B	592	T	67	4.33	6.5
DTX2_1_DTX2_1	1	A	470	P	88	B	594	H	86	4.67	7.1
DTX2_1_DTX2_1	1	A	471	S	79	B	569	T	74	3.06	4.8
DTX2_1_DTX2_1	1	A	471	S	79	B	586	E	84	5.67	7.7
DTX2_1_DTX2_1	1	A	471	S	79	B	589	R	75	6.0	7.8
DTX2_1_DTX2_1	1	A	471	S	79	B	591	I	61	5.38	3.7
DTX2_1_DTX2_1	1	A	471	S	79	B	592	T	67	4.82	4.2
DTX2_1_DTX2_1	1	A	471	S	79	B	593	G	75	5.36	6.8
DTX2_1_DTX2_1	1	A	471	S	79	B	594	H	86	5.59	6.4
DTX2_1_DTX2_1	1	A	472	C	78	B	569	T	74	3.35	7.1
DTX2_1_DTX2_1	1	A	472	C	78	B	591	I	61	5.55	5.3
DTX2_1_DTX2_1	1	A	472	C	78	B	592	T	67	5.08	5.5
DTX2_1_DTX2_1	1	A	472	C	78	B	593	G	75	5.39	7.2
DTX2_1_DTX2_1	1	A	473	K	87	B	567	S	86	3.59	7.3
DTX2_1_DTX2_1	1	A	473	K	87	B	568	S	78	3.77	3.7
DTX2_1_DTX2_1	1	A	473	K	87	B	569	T	74	3.22	2.0
DTX2_1_DTX2_1	1	A	473	K	87	B	570	T	77	3.63	6.0
DTX2_1_DTX2_1	1	A	473	K	87	B	571	G	80	3.79	7.1
DTX2_1_DTX2_1	1	A	473	K	87	B	592	T	67	4.48	6.8
DTX2_1_DTX2_1	1	A	473	K	87	B	594	H	86	4.71	6.6
DTX2_1_DTX2_1	1	A	479	K	92	B	568	S	78	4.4	6.7
DTX2_1_DTX2_1	1	A	479	K	92	B	569	T	74	4.2	7.9
DTX2_1_DTX2_1	1	A	514	H	87	B	427	D	77	5.41	8.0
DTX2_1_DTX2_1	1	A	521	H	86	B	573	T	85	5.23	7.1
DTX2_1_DTX2_1	1	A	522	P	80	B	522	P	80	5.3	7.8
DTX2_1_DTX2_1	1	A	522	P	80	B	523	N	77	5.53	6.5
DTX2_1_DTX2_1	1	A	522	P	80	B	526	K	76	5.72	7.2
DTX2_1_DTX2_1	1	A	522	P	80	B	566	T	85	4.29	4.7
DTX2_1_DTX2_1	1	A	522	P	80	B	571	G	80	4.55	7.7
DTX2_1_DTX2_1	1	A	522	P	80	B	573	T	85	4.7	4.4
DTX2_1_DTX2_1	1	A	522	P	80	B	574	D	88	4.31	7.8
DTX2_1_DTX2_1	1	A	523	N	77	B	522	P	80	5.54	6.5
DTX2_1_DTX2_1	1	A	523	N	77	B	523	N	77	5.26	4.7
DTX2_1_DTX2_1	1	A	523	N	77	B	526	K	76	6.1	6.5
DTX2_1_DTX2_1	1	A	523	N	77	B	573	T	85	5.02	6.8
DTX2_1_DTX2_1	1	A	523	N	77	B	574	D	88	4.84	7.8
DTX2_1_DTX2_1	1	A	524	P	72	B	573	T	85	5.01	7.1
DTX2_1_DTX2_1	1	A	526	K	76	B	522	P	80	5.73	7.0
DTX2_1_DTX2_1	1	A	526	K	76	B	523	N	77	6.13	6.4
DTX2_1_DTX2_1	1	A	527	P	81	B	428	V	77	5.27	7.7
DTX2_1_DTX2_1	1	A	529	T	89	B	415	C	84	4.2	7.9
DTX2_1_DTX2_1	1	A	529	T	89	B	424	G	87	4.05	7.0
DTX2_1_DTX2_1	1	A	529	T	89	B	425	Y	89	4.33	4.7
DTX2_1_DTX2_1	1	A	529	T	89	B	427	D	77	4.93	5.9
DTX2_1_DTX2_1	1	A	529	T	89	B	428	V	77	4.82	4.2
DTX2_1_DTX2_1	1	A	529	T	89	B	460	N	84	4.33	7.1
DTX2_1_DTX2_1	1	A	530	A	90	B	415	C	84	3.59	6.8
DTX2_1_DTX2_1	1	A	530	A	90	B	416	M	81	4.0	6.4
DTX2_1_DTX2_1	1	A	530	A	90	B	417	E	83	4.35	7.8
DTX2_1_DTX2_1	1	A	530	A	90	B	425	Y	89	4.73	8.0
DTX2_1_DTX2_1	1	A	530	A	90	B	427	D	77	4.96	7.9
DTX2_1_DTX2_1	1	A	531	R	86	B	412	C	89	3.72	7.5
DTX2_1_DTX2_1	1	A	531	R	86	B	413	I	84	3.64	5.4
DTX2_1_DTX2_1	1	A	531	R	86	B	414	I	88	3.15	4.0
DTX2_1_DTX2_1	1	A	531	R	86	B	415	C	84	3.29	2.9
DTX2_1_DTX2_1	1	A	531	R	86	B	416	M	81	3.73	3.2
DTX2_1_DTX2_1	1	A	531	R	86	B	417	E	83	3.55	5.9
DTX2_1_DTX2_1	1	A	531	R	86	B	423	S	93	4.11	6.4
DTX2_1_DTX2_1	1	A	531	R	86	B	424	G	87	3.78	2.4
DTX2_1_DTX2_1	1	A	531	R	86	B	425	Y	89	3.77	2.9
DTX2_1_DTX2_1	1	A	531	R	86	B	426	S	85	4.46	5.5
DTX2_1_DTX2_1	1	A	531	R	86	B	427	D	77	4.77	3.1
DTX2_1_DTX2_1	1	A	531	R	86	B	428	V	77	4.87	2.4
DTX2_1_DTX2_1	1	A	531	R	86	B	429	T	84	5.07	5.8
DTX2_1_DTX2_1	1	A	531	R	86	B	453	C	94	3.26	7.1
DTX2_1_DTX2_1	1	A	531	R	86	B	456	A	91	3.59	6.5
DTX2_1_DTX2_1	1	A	531	R	86	B	460	N	84	4.77	5.8
DTX2_1_DTX2_1	1	A	532	G	84	B	411	D	84	4.7	7.5
DTX2_1_DTX2_1	1	A	532	G	84	B	412	C	89	3.89	7.2
DTX2_1_DTX2_1	1	A	532	G	84	B	413	I	84	3.65	6.0
DTX2_1_DTX2_1	1	A	532	G	84	B	414	I	88	4.39	6.5
DTX2_1_DTX2_1	1	A	532	G	84	B	415	C	84	3.81	3.5
DTX2_1_DTX2_1	1	A	532	G	84	B	416	M	81	3.54	2.0
DTX2_1_DTX2_1	1	A	532	G	84	B	417	E	83	4.25	5.3
DTX2_1_DTX2_1	1	A	532	G	84	B	424	G	87	4.47	6.4
DTX2_1_DTX2_1	1	A	532	G	84	B	425	Y	89	4.77	7.0
DTX2_1_DTX2_1	1	A	533	F	87	B	415	C	84	4.02	6.3
DTX2_1_DTX2_1	1	A	533	F	87	B	416	M	81	3.96	4.9
DTX2_1_DTX2_1	1	A	533	F	87	B	417	E	83	5.09	6.6
DTX2_1_DTX2_1	1	A	534	P	90	B	416	M	81	4.22	6.5
DTX2_1_DTX2_1	1	A	534	P	90	B	417	E	83	4.69	7.4
DTX2_1_DTX2_1	1	A	535	R	92	B	413	I	84	4.58	8.0
DTX2_1_DTX2_1	1	A	535	R	92	B	414	I	88	4.19	7.6
DTX2_1_DTX2_1	1	A	535	R	92	B	415	C	84	4.25	7.3
DTX2_1_DTX2_1	1	A	535	R	92	B	416	M	81	4.41	2.8
DTX2_1_DTX2_1	1	A	535	R	92	B	425	Y	89	4.78	7.7
DTX2_1_DTX2_1	1	A	536	Q	89	B	416	M	81	4.51	6.4
DTX2_1_DTX2_1	1	A	537	C	95	B	416	M	81	4.76	7.6
DTX2_1_DTX2_1	1	A	562	F	96	B	416	M	81	4.48	6.7
DTX2_1_DTX2_1	1	A	564	V	92	B	566	T	85	4.33	7.7
DTX2_1_DTX2_1	1	A	565	G	91	B	566	T	85	4.06	6.6
DTX2_1_DTX2_1	1	A	566	T	85	B	460	N	84	3.44	5.3
DTX2_1_DTX2_1	1	A	566	T	85	B	461	G	83	4.23	6.7
DTX2_1_DTX2_1	1	A	566	T	85	B	522	P	80	4.3	4.7
DTX2_1_DTX2_1	1	A	566	T	85	B	563	T	94	4.16	7.9
DTX2_1_DTX2_1	1	A	566	T	85	B	564	V	92	4.39	7.7
DTX2_1_DTX2_1	1	A	566	T	85	B	565	G	91	4.08	6.8
DTX2_1_DTX2_1	1	A	566	T	85	B	566	T	85	3.92	6.8
DTX2_1_DTX2_1	1	A	567	S	86	B	413	I	84	3.12	7.7
DTX2_1_DTX2_1	1	A	567	S	86	B	414	I	88	3.18	5.8
DTX2_1_DTX2_1	1	A	567	S	86	B	415	C	84	3.67	7.8
DTX2_1_DTX2_1	1	A	567	S	86	B	416	M	81	3.81	7.1
DTX2_1_DTX2_1	1	A	567	S	86	B	425	Y	89	3.64	5.1
DTX2_1_DTX2_1	1	A	567	S	86	B	457	M	92	3.4	6.0
DTX2_1_DTX2_1	1	A	567	S	86	B	460	N	84	3.31	5.7
DTX2_1_DTX2_1	1	A	567	S	86	B	470	P	88	3.77	7.4
DTX2_1_DTX2_1	1	A	567	S	86	B	473	K	87	3.65	7.2
DTX2_1_DTX2_1	1	A	568	S	78	B	457	M	92	3.33	6.2
DTX2_1_DTX2_1	1	A	568	S	78	B	460	N	84	3.83	7.9
DTX2_1_DTX2_1	1	A	568	S	78	B	468	Q	92	4.31	6.7
DTX2_1_DTX2_1	1	A	568	S	78	B	470	P	88	3.69	6.2
DTX2_1_DTX2_1	1	A	568	S	78	B	473	K	87	3.81	3.7
DTX2_1_DTX2_1	1	A	568	S	78	B	479	K	92	4.46	6.7
DTX2_1_DTX2_1	1	A	568	S	78	B	580	E	86	4.83	4.6
DTX2_1_DTX2_1	1	A	568	S	78	B	612	Q	93	4.48	7.8
DTX2_1_DTX2_1	1	A	569	T	74	B	413	I	84	3.11	3.7
DTX2_1_DTX2_1	1	A	569	T	74	B	414	I	88	3.3	4.2
DTX2_1_DTX2_1	1	A	569	T	74	B	415	C	84	3.33	7.7
DTX2_1_DTX2_1	1	A	569	T	74	B	416	M	81	3.36	7.2
DTX2_1_DTX2_1	1	A	569	T	74	B	425	Y	89	3.96	6.8
DTX2_1_DTX2_1	1	A	569	T	74	B	449	F	95	3.47	7.4
DTX2_1_DTX2_1	1	A	569	T	74	B	453	C	94	3.48	7.3
DTX2_1_DTX2_1	1	A	569	T	74	B	454	L	96	3.14	6.9
DTX2_1_DTX2_1	1	A	569	T	74	B	457	M	92	3.06	3.1
DTX2_1_DTX2_1	1	A	569	T	74	B	458	Y	93	3.31	7.5
DTX2_1_DTX2_1	1	A	569	T	74	B	460	N	84	3.55	6.5
DTX2_1_DTX2_1	1	A	569	T	74	B	468	Q	92	3.74	6.1
DTX2_1_DTX2_1	1	A	569	T	74	B	469	C	91	3.09	5.0
DTX2_1_DTX2_1	1	A	569	T	74	B	470	P	88	3.26	2.4
DTX2_1_DTX2_1	1	A	569	T	74	B	471	S	79	3.13	4.7
DTX2_1_DTX2_1	1	A	569	T	74	B	472	C	79	3.37	7.0
DTX2_1_DTX2_1	1	A	569	T	74	B	473	K	87	3.3	2.0
DTX2_1_DTX2_1	1	A	569	T	74	B	479	K	92	4.21	7.9
DTX2_1_DTX2_1	1	A	570	T	77	B	412	C	89	3.19	7.5
DTX2_1_DTX2_1	1	A	570	T	77	B	413	I	84	2.99	5.1
DTX2_1_DTX2_1	1	A	570	T	77	B	414	I	88	3.52	2.3
DTX2_1_DTX2_1	1	A	570	T	77	B	415	C	84	3.22	4.6
DTX2_1_DTX2_1	1	A	570	T	77	B	416	M	81	3.19	5.9
DTX2_1_DTX2_1	1	A	570	T	77	B	425	Y	89	3.45	2.1
DTX2_1_DTX2_1	1	A	570	T	77	B	453	C	94	2.63	5.7
DTX2_1_DTX2_1	1	A	570	T	77	B	454	L	96	3.23	6.5
DTX2_1_DTX2_1	1	A	570	T	77	B	455	L	94	3.1	7.3
DTX2_1_DTX2_1	1	A	570	T	77	B	456	A	91	2.62	4.4
DTX2_1_DTX2_1	1	A	570	T	77	B	457	M	92	3.12	2.1
DTX2_1_DTX2_1	1	A	570	T	77	B	458	Y	93	3.54	5.5
DTX2_1_DTX2_1	1	A	570	T	77	B	459	C	88	3.31	6.7
DTX2_1_DTX2_1	1	A	570	T	77	B	460	N	84	3.05	1.9
DTX2_1_DTX2_1	1	A	570	T	77	B	461	G	83	3.86	5.9
DTX2_1_DTX2_1	1	A	570	T	77	B	468	Q	92	3.76	7.5
DTX2_1_DTX2_1	1	A	570	T	77	B	470	P	88	3.21	4.5
DTX2_1_DTX2_1	1	A	570	T	77	B	473	K	87	3.69	5.9
DTX2_1_DTX2_1	1	A	571	G	80	B	414	I	88	3.53	6.1
DTX2_1_DTX2_1	1	A	571	G	80	B	425	Y	89	4.07	6.8
DTX2_1_DTX2_1	1	A	571	G	80	B	456	A	91	3.2	5.5
DTX2_1_DTX2_1	1	A	571	G	80	B	457	M	92	3.21	3.8
DTX2_1_DTX2_1	1	A	571	G	80	B	458	Y	93	3.88	6.2
DTX2_1_DTX2_1	1	A	571	G	80	B	459	C	88	3.24	6.1
DTX2_1_DTX2_1	1	A	571	G	80	B	460	N	84	3.37	2.4
DTX2_1_DTX2_1	1	A	571	G	80	B	461	G	83	3.66	4.2
DTX2_1_DTX2_1	1	A	571	G	80	B	462	N	78	4.82	6.6
DTX2_1_DTX2_1	1	A	571	G	80	B	470	P	88	3.73	6.7
DTX2_1_DTX2_1	1	A	571	G	80	B	473	K	87	3.84	7.2
DTX2_1_DTX2_1	1	A	571	G	80	B	522	P	80	4.61	7.6
DTX2_1_DTX2_1	1	A	572	E	83	B	414	I	88	2.92	5.6
DTX2_1_DTX2_1	1	A	572	E	83	B	415	C	84	3.4	6.1
DTX2_1_DTX2_1	1	A	572	E	83	B	424	G	87	3.36	7.1
DTX2_1_DTX2_1	1	A	572	E	83	B	425	Y	89	3.26	2.9
DTX2_1_DTX2_1	1	A	572	E	83	B	427	D	77	4.5	7.4
DTX2_1_DTX2_1	1	A	572	E	83	B	428	V	77	4.2	4.6
DTX2_1_DTX2_1	1	A	572	E	83	B	429	T	84	4.22	7.7
DTX2_1_DTX2_1	1	A	572	E	83	B	453	C	94	3.2	7.9
DTX2_1_DTX2_1	1	A	572	E	83	B	456	A	91	2.69	5.7
DTX2_1_DTX2_1	1	A	572	E	83	B	457	M	92	3.11	4.8
DTX2_1_DTX2_1	1	A	572	E	83	B	458	Y	93	2.88	7.9
DTX2_1_DTX2_1	1	A	572	E	83	B	459	C	88	3.42	7.4
DTX2_1_DTX2_1	1	A	572	E	83	B	460	N	84	3.21	2.9
DTX2_1_DTX2_1	1	A	572	E	83	B	461	G	83	4.38	6.9
DTX2_1_DTX2_1	1	A	573	T	85	B	425	Y	89	4.71	6.7
DTX2_1_DTX2_1	1	A	573	T	85	B	456	A	91	3.76	7.9
DTX2_1_DTX2_1	1	A	573	T	85	B	457	M	92	4.05	7.9
DTX2_1_DTX2_1	1	A	573	T	85	B	459	C	88	4.05	7.9
DTX2_1_DTX2_1	1	A	573	T	85	B	460	N	84	3.21	4.5
DTX2_1_DTX2_1	1	A	573	T	85	B	461	G	83	4.43	7.1
DTX2_1_DTX2_1	1	A	573	T	85	B	521	H	86	5.23	7.1
DTX2_1_DTX2_1	1	A	573	T	85	B	522	P	80	4.76	4.4
DTX2_1_DTX2_1	1	A	573	T	85	B	523	N	77	5.09	6.8
DTX2_1_DTX2_1	1	A	573	T	85	B	524	P	72	5.04	7.1
DTX2_1_DTX2_1	1	A	574	D	88	B	522	P	80	4.32	7.8
DTX2_1_DTX2_1	1	A	574	D	88	B	523	N	77	4.89	7.9
DTX2_1_DTX2_1	1	A	575	T	91	B	414	I	88	3.79	7.4
DTX2_1_DTX2_1	1	A	575	T	91	B	425	Y	89	4.01	5.7
DTX2_1_DTX2_1	1	A	575	T	91	B	460	N	84	4.04	7.0
DTX2_1_DTX2_1	1	A	576	V	93	B	416	M	81	4.58	6.7
DTX2_1_DTX2_1	1	A	577	V	93	B	416	M	81	4.59	7.0
DTX2_1_DTX2_1	1	A	578	W	92	B	416	M	81	4.88	4.1
DTX2_1_DTX2_1	1	A	580	E	86	B	568	S	78	4.81	4.7
DTX2_1_DTX2_1	1	A	580	E	86	B	569	T	74	5.44	7.7
DTX2_1_DTX2_1	1	A	585	T	90	B	413	I	84	4.51	7.2
DTX2_1_DTX2_1	1	A	585	T	90	B	416	M	81	4.96	4.6
DTX2_1_DTX2_1	1	A	586	E	84	B	413	I	84	4.86	7.5
DTX2_1_DTX2_1	1	A	586	E	84	B	471	S	79	5.73	7.8
DTX2_1_DTX2_1	1	A	589	R	75	B	408	P	86	7.68	7.5
DTX2_1_DTX2_1	1	A	589	R	75	B	409	D	82	7.76	6.3
DTX2_1_DTX2_1	1	A	589	R	75	B	410	E	83	7.22	3.6
DTX2_1_DTX2_1	1	A	589	R	75	B	411	D	84	6.37	4.8
DTX2_1_DTX2_1	1	A	589	R	75	B	413	I	84	5.71	6.8
DTX2_1_DTX2_1	1	A	589	R	75	B	419	L	92	6.57	8.0
DTX2_1_DTX2_1	1	A	589	R	75	B	447	H	91	5.94	7.0
DTX2_1_DTX2_1	1	A	589	R	75	B	471	S	79	6.14	7.9
DTX2_1_DTX2_1	1	A	591	I	61	B	410	E	83	6.75	5.9
DTX2_1_DTX2_1	1	A	591	I	61	B	413	I	84	5.54	6.9
DTX2_1_DTX2_1	1	A	591	I	61	B	445	C	90	5.92	7.9
DTX2_1_DTX2_1	1	A	591	I	61	B	447	H	91	5.25	4.0
DTX2_1_DTX2_1	1	A	591	I	61	B	448	A	94	5.92	8.0
DTX2_1_DTX2_1	1	A	591	I	61	B	449	F	95	5.71	7.8
DTX2_1_DTX2_1	1	A	591	I	61	B	471	S	79	5.43	3.7
DTX2_1_DTX2_1	1	A	591	I	61	B	472	C	79	5.54	5.3
DTX2_1_DTX2_1	1	A	592	T	67	B	411	D	84	5.81	7.9
DTX2_1_DTX2_1	1	A	592	T	67	B	413	I	84	4.75	3.9
DTX2_1_DTX2_1	1	A	592	T	67	B	416	M	81	5.22	7.4
DTX2_1_DTX2_1	1	A	592	T	67	B	447	H	91	4.84	6.1
DTX2_1_DTX2_1	1	A	592	T	67	B	449	F	95	4.96	6.7
DTX2_1_DTX2_1	1	A	592	T	67	B	470	P	88	4.34	6.5
DTX2_1_DTX2_1	1	A	592	T	67	B	471	S	79	4.88	4.2
DTX2_1_DTX2_1	1	A	592	T	67	B	472	C	79	5.16	5.6
DTX2_1_DTX2_1	1	A	592	T	67	B	473	K	87	4.52	6.6
DTX2_1_DTX2_1	1	A	593	G	75	B	471	S	79	5.43	6.6
DTX2_1_DTX2_1	1	A	593	G	75	B	472	C	79	5.47	7.2
DTX2_1_DTX2_1	1	A	594	H	86	B	413	I	84	4.84	5.9
DTX2_1_DTX2_1	1	A	594	H	86	B	416	M	81	5.52	7.5
DTX2_1_DTX2_1	1	A	594	H	86	B	470	P	88	4.67	7.2
DTX2_1_DTX2_1	1	A	594	H	86	B	471	S	79	5.7	6.4
DTX2_1_DTX2_1	1	A	594	H	86	B	473	K	87	4.83	6.6
DTX2_1_DTX2_1	1	A	612	Q	93	B	568	S	78	4.46	7.7
DTX2_1_DTX2_1	2	A	409	D	83	B	589	R	78	6.37	7.0
DTX2_1_DTX2_1	2	A	410	E	83	B	589	R	78	6.14	3.5
DTX2_1_DTX2_1	2	A	410	E	83	B	591	I	69	5.8	6.2
DTX2_1_DTX2_1	2	A	411	D	84	B	532	G	84	3.43	7.1
DTX2_1_DTX2_1	2	A	411	D	84	B	536	Q	88	3.86	8.0
DTX2_1_DTX2_1	2	A	411	D	84	B	589	R	78	5.29	5.5
DTX2_1_DTX2_1	2	A	411	D	84	B	592	T	71	4.64	7.8
DTX2_1_DTX2_1	2	A	412	C	89	B	531	R	85	2.62	7.2
DTX2_1_DTX2_1	2	A	412	C	89	B	532	G	84	2.73	7.3
DTX2_1_DTX2_1	2	A	412	C	89	B	569	T	82	2.33	7.7
DTX2_1_DTX2_1	2	A	412	C	89	B	570	T	86	2.2	6.9
DTX2_1_DTX2_1	2	A	413	I	87	B	531	R	85	2.7	6.4
DTX2_1_DTX2_1	2	A	413	I	87	B	532	G	84	2.7	6.5
DTX2_1_DTX2_1	2	A	413	I	87	B	567	S	91	2.32	6.8
DTX2_1_DTX2_1	2	A	413	I	87	B	569	T	82	2.34	3.5
DTX2_1_DTX2_1	2	A	413	I	87	B	570	T	86	2.14	4.3
DTX2_1_DTX2_1	2	A	413	I	87	B	585	T	92	3.38	7.3
DTX2_1_DTX2_1	2	A	413	I	87	B	586	E	84	3.87	6.0
DTX2_1_DTX2_1	2	A	413	I	87	B	589	R	78	4.78	6.2
DTX2_1_DTX2_1	2	A	413	I	87	B	591	I	69	4.52	6.6
DTX2_1_DTX2_1	2	A	413	I	87	B	592	T	71	4.12	3.4
DTX2_1_DTX2_1	2	A	413	I	87	B	594	H	90	3.8	6.6
DTX2_1_DTX2_1	2	A	414	I	90	B	531	R	85	2.3	4.0
DTX2_1_DTX2_1	2	A	414	I	90	B	532	G	84	2.93	6.3
DTX2_1_DTX2_1	2	A	414	I	90	B	535	R	90	3.18	7.6
DTX2_1_DTX2_1	2	A	414	I	90	B	567	S	91	2.35	5.7
DTX2_1_DTX2_1	2	A	414	I	90	B	569	T	82	2.29	3.6
DTX2_1_DTX2_1	2	A	414	I	90	B	570	T	86	2.35	2.3
DTX2_1_DTX2_1	2	A	414	I	90	B	571	G	88	2.47	6.2
DTX2_1_DTX2_1	2	A	414	I	90	B	572	E	88	2.12	5.8
DTX2_1_DTX2_1	2	A	414	I	90	B	575	T	93	2.62	7.7
DTX2_1_DTX2_1	2	A	415	C	86	B	530	A	88	2.66	7.0
DTX2_1_DTX2_1	2	A	415	C	86	B	531	R	85	2.36	3.6
DTX2_1_DTX2_1	2	A	415	C	86	B	532	G	84	2.81	3.6
DTX2_1_DTX2_1	2	A	415	C	86	B	533	F	84	2.95	6.3
DTX2_1_DTX2_1	2	A	415	C	86	B	535	R	90	3.14	7.6
DTX2_1_DTX2_1	2	A	415	C	86	B	567	S	91	2.59	7.6
DTX2_1_DTX2_1	2	A	415	C	86	B	569	T	82	2.44	6.9
DTX2_1_DTX2_1	2	A	415	C	86	B	570	T	86	2.15	4.6
DTX2_1_DTX2_1	2	A	415	C	86	B	572	E	88	2.34	6.0
DTX2_1_DTX2_1	2	A	416	M	84	B	530	A	88	2.81	6.7
DTX2_1_DTX2_1	2	A	416	M	84	B	531	R	85	2.76	4.1
DTX2_1_DTX2_1	2	A	416	M	84	B	532	G	84	2.65	2.0
DTX2_1_DTX2_1	2	A	416	M	84	B	533	F	84	3.02	5.0
DTX2_1_DTX2_1	2	A	416	M	84	B	534	P	86	3.13	7.1
DTX2_1_DTX2_1	2	A	416	M	84	B	535	R	90	2.76	4.8
DTX2_1_DTX2_1	2	A	416	M	84	B	536	Q	88	3.13	7.7
DTX2_1_DTX2_1	2	A	416	M	84	B	567	S	91	2.9	7.0
DTX2_1_DTX2_1	2	A	416	M	84	B	569	T	82	2.55	4.6
DTX2_1_DTX2_1	2	A	416	M	84	B	570	T	86	2.34	5.5
DTX2_1_DTX2_1	2	A	416	M	84	B	578	W	96	3.19	5.4
DTX2_1_DTX2_1	2	A	416	M	84	B	585	T	92	3.57	5.8
DTX2_1_DTX2_1	2	A	416	M	84	B	586	E	84	3.88	7.6
DTX2_1_DTX2_1	2	A	416	M	84	B	592	T	71	4.39	5.6
DTX2_1_DTX2_1	2	A	416	M	84	B	594	H	90	4.33	6.7
DTX2_1_DTX2_1	2	A	417	E	83	B	531	R	85	2.49	6.2
DTX2_1_DTX2_1	2	A	417	E	83	B	532	G	84	2.8	5.5
DTX2_1_DTX2_1	2	A	417	E	83	B	533	F	84	3.6	7.5
DTX2_1_DTX2_1	2	A	423	S	90	B	531	R	85	2.79	6.6
DTX2_1_DTX2_1	2	A	424	G	84	B	529	T	87	3.11	7.1
DTX2_1_DTX2_1	2	A	424	G	84	B	531	R	85	3.07	2.3
DTX2_1_DTX2_1	2	A	424	G	84	B	532	G	84	3.46	6.8
DTX2_1_DTX2_1	2	A	424	G	84	B	572	E	88	2.62	6.9
DTX2_1_DTX2_1	2	A	425	Y	89	B	529	T	87	3.07	4.6
DTX2_1_DTX2_1	2	A	425	Y	89	B	530	A	88	3.54	7.4
DTX2_1_DTX2_1	2	A	425	Y	89	B	531	R	85	2.68	2.5
DTX2_1_DTX2_1	2	A	425	Y	89	B	532	G	84	3.46	7.3
DTX2_1_DTX2_1	2	A	425	Y	89	B	567	S	91	2.87	5.0
DTX2_1_DTX2_1	2	A	425	Y	89	B	569	T	82	2.93	7.2
DTX2_1_DTX2_1	2	A	425	Y	89	B	570	T	86	2.46	2.6
DTX2_1_DTX2_1	2	A	425	Y	89	B	571	G	88	2.79	6.5
DTX2_1_DTX2_1	2	A	425	Y	89	B	572	E	88	2.44	1.6
DTX2_1_DTX2_1	2	A	425	Y	89	B	573	T	89	2.99	6.6
DTX2_1_DTX2_1	2	A	425	Y	89	B	575	T	93	2.66	4.9
DTX2_1_DTX2_1	2	A	426	S	83	B	531	R	85	3.51	5.9
DTX2_1_DTX2_1	2	A	427	D	72	B	514	H	81	4.27	7.3
DTX2_1_DTX2_1	2	A	427	D	72	B	529	T	87	3.55	7.0
DTX2_1_DTX2_1	2	A	427	D	72	B	531	R	85	3.83	4.2
DTX2_1_DTX2_1	2	A	427	D	72	B	572	E	88	3.36	7.9
DTX2_1_DTX2_1	2	A	428	V	75	B	514	H	81	4.3	7.7
DTX2_1_DTX2_1	2	A	428	V	75	B	529	T	87	3.19	4.8
DTX2_1_DTX2_1	2	A	428	V	75	B	531	R	85	3.76	2.9
DTX2_1_DTX2_1	2	A	428	V	75	B	572	E	88	2.82	4.9
DTX2_1_DTX2_1	2	A	429	T	83	B	531	R	85	3.95	6.1
DTX2_1_DTX2_1	2	A	447	H	94	B	589	R	78	4.74	7.2
DTX2_1_DTX2_1	2	A	447	H	94	B	591	I	69	4.45	4.5
DTX2_1_DTX2_1	2	A	447	H	94	B	592	T	71	3.94	5.9
DTX2_1_DTX2_1	2	A	449	F	98	B	569	T	82	2.51	6.3
DTX2_1_DTX2_1	2	A	449	F	98	B	570	T	86	2.39	7.1
DTX2_1_DTX2_1	2	A	449	F	98	B	592	T	71	4.12	7.2
DTX2_1_DTX2_1	2	A	453	C	96	B	569	T	82	2.26	7.6
DTX2_1_DTX2_1	2	A	453	C	96	B	570	T	86	1.8	5.7
DTX2_1_DTX2_1	2	A	453	C	96	B	572	E	88	2.18	8.0
DTX2_1_DTX2_1	2	A	454	L	97	B	569	T	82	1.96	7.0
DTX2_1_DTX2_1	2	A	454	L	97	B	570	T	86	1.92	6.6
DTX2_1_DTX2_1	2	A	455	L	96	B	570	T	86	1.77	7.5
DTX2_1_DTX2_1	2	A	456	A	94	B	531	R	85	2.6	6.7
DTX2_1_DTX2_1	2	A	456	A	94	B	570	T	86	1.87	4.7
DTX2_1_DTX2_1	2	A	456	A	94	B	571	G	88	2.05	5.7
DTX2_1_DTX2_1	2	A	456	A	94	B	572	E	88	1.91	5.8
DTX2_1_DTX2_1	2	A	457	M	95	B	567	S	91	2.29	6.2
DTX2_1_DTX2_1	2	A	457	M	95	B	568	S	86	2.19	6.7
DTX2_1_DTX2_1	2	A	457	M	95	B	569	T	82	2.09	3.4
DTX2_1_DTX2_1	2	A	457	M	95	B	570	T	86	1.74	2.1
DTX2_1_DTX2_1	2	A	457	M	95	B	571	G	88	1.85	3.9
DTX2_1_DTX2_1	2	A	457	M	95	B	572	E	88	1.94	4.9
DTX2_1_DTX2_1	2	A	457	M	95	B	573	T	89	2.29	8.0
DTX2_1_DTX2_1	2	A	458	Y	95	B	569	T	82	2.34	7.8
DTX2_1_DTX2_1	2	A	458	Y	95	B	570	T	86	2.02	5.7
DTX2_1_DTX2_1	2	A	458	Y	95	B	571	G	88	2.37	6.3
DTX2_1_DTX2_1	2	A	459	C	92	B	570	T	86	2.15	6.9
DTX2_1_DTX2_1	2	A	459	C	92	B	571	G	88	2.17	6.4
DTX2_1_DTX2_1	2	A	459	C	92	B	572	E	88	2.21	7.5
DTX2_1_DTX2_1	2	A	459	C	92	B	573	T	89	2.55	8.0
DTX2_1_DTX2_1	2	A	460	N	90	B	529	T	87	3.14	7.3
DTX2_1_DTX2_1	2	A	460	N	90	B	531	R	85	3.54	6.1
DTX2_1_DTX2_1	2	A	460	N	90	B	566	T	91	2.36	5.4
DTX2_1_DTX2_1	2	A	460	N	90	B	567	S	91	2.34	5.5
DTX2_1_DTX2_1	2	A	460	N	90	B	569	T	82	2.63	6.6
DTX2_1_DTX2_1	2	A	460	N	90	B	570	T	86	2.23	1.9
DTX2_1_DTX2_1	2	A	460	N	90	B	571	G	88	2.31	2.5
DTX2_1_DTX2_1	2	A	460	N	90	B	572	E	88	2.16	3.0
DTX2_1_DTX2_1	2	A	460	N	90	B	573	T	89	2.16	4.7
DTX2_1_DTX2_1	2	A	460	N	90	B	575	T	93	2.76	7.2
DTX2_1_DTX2_1	2	A	461	G	89	B	566	T	91	2.91	7.2
DTX2_1_DTX2_1	2	A	461	G	89	B	570	T	86	2.88	6.3
DTX2_1_DTX2_1	2	A	461	G	89	B	571	G	88	2.47	4.7
DTX2_1_DTX2_1	2	A	461	G	89	B	572	E	88	2.86	7.2
DTX2_1_DTX2_1	2	A	461	G	89	B	573	T	89	2.82	7.5
DTX2_1_DTX2_1	2	A	462	N	88	B	571	G	88	3.17	7.3
DTX2_1_DTX2_1	2	A	468	Q	96	B	568	S	86	2.84	7.1
DTX2_1_DTX2_1	2	A	468	Q	96	B	569	T	82	2.44	6.2
DTX2_1_DTX2_1	2	A	468	Q	96	B	570	T	86	2.37	7.3
DTX2_1_DTX2_1	2	A	469	C	94	B	568	S	86	2.5	7.7
DTX2_1_DTX2_1	2	A	469	C	94	B	569	T	82	2.16	5.9
DTX2_1_DTX2_1	2	A	470	P	91	B	567	S	91	2.77	7.2
DTX2_1_DTX2_1	2	A	470	P	91	B	568	S	86	2.5	5.7
DTX2_1_DTX2_1	2	A	470	P	91	B	569	T	82	2.29	2.4
DTX2_1_DTX2_1	2	A	470	P	91	B	570	T	86	2.23	4.3
DTX2_1_DTX2_1	2	A	470	P	91	B	571	G	88	2.64	6.7
DTX2_1_DTX2_1	2	A	470	P	91	B	592	T	71	3.82	5.8
DTX2_1_DTX2_1	2	A	470	P	91	B	594	H	90	3.78	7.2
DTX2_1_DTX2_1	2	A	471	S	85	B	569	T	82	2.29	4.8
DTX2_1_DTX2_1	2	A	471	S	85	B	570	T	86	2.42	8.0
DTX2_1_DTX2_1	2	A	471	S	85	B	586	E	84	4.29	7.3
DTX2_1_DTX2_1	2	A	471	S	85	B	591	I	69	4.48	4.2
DTX2_1_DTX2_1	2	A	471	S	85	B	592	T	71	4.07	3.5
DTX2_1_DTX2_1	2	A	471	S	85	B	593	G	81	4.4	7.0
DTX2_1_DTX2_1	2	A	471	S	85	B	594	H	90	4.09	6.5
DTX2_1_DTX2_1	2	A	472	C	86	B	569	T	82	2.52	7.3
DTX2_1_DTX2_1	2	A	472	C	86	B	591	I	69	4.6	5.7
DTX2_1_DTX2_1	2	A	472	C	86	B	592	T	71	4.15	5.3
DTX2_1_DTX2_1	2	A	472	C	86	B	593	G	81	4.34	7.5
DTX2_1_DTX2_1	2	A	473	K	92	B	567	S	91	2.7	7.0
DTX2_1_DTX2_1	2	A	473	K	92	B	568	S	86	2.67	2.9
DTX2_1_DTX2_1	2	A	473	K	92	B	569	T	82	2.35	2.7
DTX2_1_DTX2_1	2	A	473	K	92	B	570	T	86	2.45	5.8
DTX2_1_DTX2_1	2	A	473	K	92	B	571	G	88	2.75	7.0
DTX2_1_DTX2_1	2	A	473	K	92	B	592	T	71	3.81	6.9
DTX2_1_DTX2_1	2	A	473	K	92	B	594	H	90	3.65	6.8
DTX2_1_DTX2_1	2	A	479	K	96	B	568	S	86	3.18	7.3
DTX2_1_DTX2_1	2	A	514	H	81	B	427	D	72	4.26	7.5
DTX2_1_DTX2_1	2	A	514	H	81	B	428	V	75	4.33	7.8
DTX2_1_DTX2_1	2	A	521	H	89	B	573	T	89	3.82	7.3
DTX2_1_DTX2_1	2	A	522	P	84	B	522	P	84	3.88	7.9
DTX2_1_DTX2_1	2	A	522	P	84	B	523	N	79	3.87	6.6
DTX2_1_DTX2_1	2	A	522	P	84	B	526	K	71	4.35	7.1
DTX2_1_DTX2_1	2	A	522	P	84	B	566	T	91	3.04	5.1
DTX2_1_DTX2_1	2	A	522	P	84	B	571	G	88	3.24	7.9
DTX2_1_DTX2_1	2	A	522	P	84	B	573	T	89	3.2	4.5
DTX2_1_DTX2_1	2	A	522	P	84	B	574	D	89	3.05	7.9
DTX2_1_DTX2_1	2	A	523	N	78	B	522	P	84	3.88	6.6
DTX2_1_DTX2_1	2	A	523	N	78	B	523	N	79	4.09	4.9
DTX2_1_DTX2_1	2	A	523	N	78	B	526	K	71	4.68	6.6
DTX2_1_DTX2_1	2	A	523	N	78	B	573	T	89	3.65	7.1
DTX2_1_DTX2_1	2	A	524	P	72	B	573	T	89	3.55	7.5
DTX2_1_DTX2_1	2	A	526	K	71	B	522	P	84	4.34	7.2
DTX2_1_DTX2_1	2	A	526	K	71	B	523	N	79	4.68	6.6
DTX2_1_DTX2_1	2	A	529	T	87	B	424	G	84	3.11	7.1
DTX2_1_DTX2_1	2	A	529	T	87	B	425	Y	89	3.05	4.6
DTX2_1_DTX2_1	2	A	529	T	87	B	427	D	72	3.55	7.1
DTX2_1_DTX2_1	2	A	529	T	87	B	428	V	75	3.18	4.7
DTX2_1_DTX2_1	2	A	529	T	87	B	460	N	90	3.18	7.3
DTX2_1_DTX2_1	2	A	530	A	88	B	415	C	86	2.67	6.9
DTX2_1_DTX2_1	2	A	530	A	88	B	416	M	84	2.85	6.8
DTX2_1_DTX2_1	2	A	530	A	88	B	425	Y	89	3.52	7.3
DTX2_1_DTX2_1	2	A	531	R	85	B	412	C	89	2.59	7.1
DTX2_1_DTX2_1	2	A	531	R	85	B	413	I	87	2.64	6.3
DTX2_1_DTX2_1	2	A	531	R	85	B	414	I	90	2.3	4.0
DTX2_1_DTX2_1	2	A	531	R	85	B	415	C	86	2.35	3.6
DTX2_1_DTX2_1	2	A	531	R	85	B	416	M	84	2.75	4.0
DTX2_1_DTX2_1	2	A	531	R	85	B	417	E	82	2.47	6.0
DTX2_1_DTX2_1	2	A	531	R	85	B	423	S	90	2.76	6.4
DTX2_1_DTX2_1	2	A	531	R	85	B	424	G	84	3.06	2.1
DTX2_1_DTX2_1	2	A	531	R	85	B	425	Y	89	2.72	2.5
DTX2_1_DTX2_1	2	A	531	R	85	B	426	S	82	3.5	5.8
DTX2_1_DTX2_1	2	A	531	R	85	B	427	D	72	3.87	4.2
DTX2_1_DTX2_1	2	A	531	R	85	B	428	V	75	3.76	2.7
DTX2_1_DTX2_1	2	A	531	R	85	B	429	T	84	3.92	6.5
DTX2_1_DTX2_1	2	A	531	R	85	B	453	C	96	2.39	7.7
DTX2_1_DTX2_1	2	A	531	R	85	B	456	A	94	2.57	6.6
DTX2_1_DTX2_1	2	A	531	R	85	B	460	N	90	3.51	6.1
DTX2_1_DTX2_1	2	A	532	G	84	B	411	D	84	3.38	7.2
DTX2_1_DTX2_1	2	A	532	G	84	B	412	C	89	2.72	7.3
DTX2_1_DTX2_1	2	A	532	G	84	B	413	I	87	2.68	6.5
DTX2_1_DTX2_1	2	A	532	G	84	B	414	I	90	2.94	6.4
DTX2_1_DTX2_1	2	A	532	G	84	B	415	C	86	2.82	3.6
DTX2_1_DTX2_1	2	A	532	G	84	B	416	M	84	2.66	2.0
DTX2_1_DTX2_1	2	A	532	G	84	B	417	E	82	2.79	5.6
DTX2_1_DTX2_1	2	A	532	G	84	B	424	G	84	3.48	6.8
DTX2_1_DTX2_1	2	A	532	G	84	B	425	Y	89	3.35	7.3
DTX2_1_DTX2_1	2	A	533	F	84	B	415	C	86	2.97	6.3
DTX2_1_DTX2_1	2	A	533	F	84	B	416	M	84	3.06	5.0
DTX2_1_DTX2_1	2	A	533	F	84	B	417	E	82	3.56	7.5
DTX2_1_DTX2_1	2	A	534	P	86	B	416	M	84	3.16	7.1
DTX2_1_DTX2_1	2	A	535	R	90	B	414	I	90	3.13	7.7
DTX2_1_DTX2_1	2	A	535	R	90	B	415	C	86	3.13	7.5
DTX2_1_DTX2_1	2	A	535	R	90	B	416	M	84	2.75	4.7
DTX2_1_DTX2_1	2	A	536	Q	88	B	416	M	84	3.13	7.7
DTX2_1_DTX2_1	2	A	564	V	95	B	566	T	91	2.96	7.9
DTX2_1_DTX2_1	2	A	565	G	94	B	566	T	91	2.85	6.8
DTX2_1_DTX2_1	2	A	566	T	91	B	460	N	90	2.35	5.4
DTX2_1_DTX2_1	2	A	566	T	91	B	461	G	89	2.88	7.2
DTX2_1_DTX2_1	2	A	566	T	91	B	522	P	84	3.05	5.1
DTX2_1_DTX2_1	2	A	566	T	91	B	563	T	97	3.03	8.0
DTX2_1_DTX2_1	2	A	566	T	91	B	564	V	95	3.01	7.8
DTX2_1_DTX2_1	2	A	566	T	91	B	565	G	94	2.86	6.6
DTX2_1_DTX2_1	2	A	566	T	91	B	566	T	91	2.85	7.0
DTX2_1_DTX2_1	2	A	567	S	91	B	413	I	87	2.29	6.7
DTX2_1_DTX2_1	2	A	567	S	91	B	414	I	90	2.34	5.7
DTX2_1_DTX2_1	2	A	567	S	91	B	415	C	86	2.6	7.6
DTX2_1_DTX2_1	2	A	567	S	91	B	416	M	84	2.86	7.0
DTX2_1_DTX2_1	2	A	567	S	91	B	425	Y	89	2.87	5.1
DTX2_1_DTX2_1	2	A	567	S	91	B	457	M	96	2.28	6.2
DTX2_1_DTX2_1	2	A	567	S	91	B	460	N	90	2.34	5.5
DTX2_1_DTX2_1	2	A	567	S	91	B	470	P	91	2.78	7.2
DTX2_1_DTX2_1	2	A	567	S	91	B	473	K	92	2.7	7.1
DTX2_1_DTX2_1	2	A	568	S	86	B	457	M	96	2.21	6.7
DTX2_1_DTX2_1	2	A	568	S	86	B	468	Q	96	2.86	7.1
DTX2_1_DTX2_1	2	A	568	S	86	B	469	C	95	2.51	7.7
DTX2_1_DTX2_1	2	A	568	S	86	B	470	P	91	2.52	5.7
DTX2_1_DTX2_1	2	A	568	S	86	B	473	K	92	2.68	3.1
DTX2_1_DTX2_1	2	A	568	S	86	B	479	K	96	3.19	7.2
DTX2_1_DTX2_1	2	A	568	S	86	B	580	E	92	3.72	5.0
DTX2_1_DTX2_1	2	A	569	T	82	B	412	C	89	2.33	7.7
DTX2_1_DTX2_1	2	A	569	T	82	B	413	I	87	2.32	3.5
DTX2_1_DTX2_1	2	A	569	T	82	B	414	I	90	2.27	3.7
DTX2_1_DTX2_1	2	A	569	T	82	B	415	C	86	2.45	6.9
DTX2_1_DTX2_1	2	A	569	T	82	B	416	M	84	2.53	4.7
DTX2_1_DTX2_1	2	A	569	T	82	B	425	Y	89	2.94	7.2
DTX2_1_DTX2_1	2	A	569	T	82	B	449	F	98	2.52	6.3
DTX2_1_DTX2_1	2	A	569	T	82	B	453	C	96	2.33	7.6
DTX2_1_DTX2_1	2	A	569	T	82	B	454	L	97	1.96	7.0
DTX2_1_DTX2_1	2	A	569	T	82	B	457	M	96	2.08	3.4
DTX2_1_DTX2_1	2	A	569	T	82	B	458	Y	95	2.37	7.8
DTX2_1_DTX2_1	2	A	569	T	82	B	460	N	90	2.66	6.6
DTX2_1_DTX2_1	2	A	569	T	82	B	468	Q	96	2.44	6.2
DTX2_1_DTX2_1	2	A	569	T	82	B	469	C	95	2.15	5.9
DTX2_1_DTX2_1	2	A	569	T	82	B	470	P	91	2.31	2.5
DTX2_1_DTX2_1	2	A	569	T	82	B	471	S	85	2.28	4.7
DTX2_1_DTX2_1	2	A	569	T	82	B	472	C	86	2.51	7.3
DTX2_1_DTX2_1	2	A	569	T	82	B	473	K	92	2.34	3.0
DTX2_1_DTX2_1	2	A	570	T	85	B	412	C	89	2.2	6.9
DTX2_1_DTX2_1	2	A	570	T	85	B	413	I	87	2.12	4.3
DTX2_1_DTX2_1	2	A	570	T	85	B	414	I	90	2.34	2.3
DTX2_1_DTX2_1	2	A	570	T	85	B	415	C	86	2.17	4.6
DTX2_1_DTX2_1	2	A	570	T	85	B	416	M	84	2.31	5.5
DTX2_1_DTX2_1	2	A	570	T	85	B	425	Y	89	2.46	2.6
DTX2_1_DTX2_1	2	A	570	T	85	B	449	F	98	2.38	7.1
DTX2_1_DTX2_1	2	A	570	T	85	B	453	C	96	1.8	5.7
DTX2_1_DTX2_1	2	A	570	T	85	B	454	L	97	1.89	6.6
DTX2_1_DTX2_1	2	A	570	T	85	B	455	L	96	1.78	7.5
DTX2_1_DTX2_1	2	A	570	T	85	B	456	A	94	1.87	4.7
DTX2_1_DTX2_1	2	A	570	T	85	B	457	M	96	1.76	2.1
DTX2_1_DTX2_1	2	A	570	T	85	B	458	Y	95	1.99	5.7
DTX2_1_DTX2_1	2	A	570	T	85	B	459	C	92	2.14	6.9
DTX2_1_DTX2_1	2	A	570	T	85	B	460	N	90	2.23	1.9
DTX2_1_DTX2_1	2	A	570	T	85	B	461	G	89	2.92	6.3
DTX2_1_DTX2_1	2	A	570	T	85	B	468	Q	96	2.38	7.3
DTX2_1_DTX2_1	2	A	570	T	85	B	470	P	91	2.23	4.3
DTX2_1_DTX2_1	2	A	570	T	85	B	471	S	85	2.44	7.9
DTX2_1_DTX2_1	2	A	570	T	85	B	473	K	92	2.42	6.1
DTX2_1_DTX2_1	2	A	571	G	88	B	414	I	90	2.52	6.1
DTX2_1_DTX2_1	2	A	571	G	88	B	425	Y	89	2.78	6.5
DTX2_1_DTX2_1	2	A	571	G	88	B	456	A	94	2.04	5.7
DTX2_1_DTX2_1	2	A	571	G	88	B	457	M	96	1.85	3.9
DTX2_1_DTX2_1	2	A	571	G	88	B	458	Y	95	2.34	6.3
DTX2_1_DTX2_1	2	A	571	G	88	B	459	C	92	2.15	6.4
DTX2_1_DTX2_1	2	A	571	G	88	B	460	N	90	2.32	2.5
DTX2_1_DTX2_1	2	A	571	G	88	B	461	G	89	2.51	4.7
DTX2_1_DTX2_1	2	A	571	G	88	B	462	N	88	3.12	7.3
DTX2_1_DTX2_1	2	A	571	G	88	B	470	P	91	2.67	6.7
DTX2_1_DTX2_1	2	A	571	G	88	B	473	K	92	2.74	7.1
DTX2_1_DTX2_1	2	A	571	G	88	B	522	P	84	3.27	7.9
DTX2_1_DTX2_1	2	A	572	E	88	B	414	I	90	2.11	5.8
DTX2_1_DTX2_1	2	A	572	E	88	B	415	C	86	2.34	6.0
DTX2_1_DTX2_1	2	A	572	E	88	B	424	G	84	2.6	6.9
DTX2_1_DTX2_1	2	A	572	E	88	B	425	Y	89	2.42	1.6
DTX2_1_DTX2_1	2	A	572	E	88	B	427	D	72	3.35	8.0
DTX2_1_DTX2_1	2	A	572	E	88	B	428	V	75	2.8	4.9
DTX2_1_DTX2_1	2	A	572	E	88	B	429	T	84	2.88	7.9
DTX2_1_DTX2_1	2	A	572	E	88	B	453	C	96	2.2	8.0
DTX2_1_DTX2_1	2	A	572	E	88	B	456	A	94	1.9	5.8
DTX2_1_DTX2_1	2	A	572	E	88	B	457	M	96	1.92	4.9
DTX2_1_DTX2_1	2	A	572	E	88	B	459	C	92	2.2	7.5
DTX2_1_DTX2_1	2	A	572	E	88	B	460	N	90	2.17	3.0
DTX2_1_DTX2_1	2	A	572	E	88	B	461	G	89	2.89	7.2
DTX2_1_DTX2_1	2	A	573	T	88	B	425	Y	89	2.87	6.4
DTX2_1_DTX2_1	2	A	573	T	88	B	456	A	94	2.48	8.0
DTX2_1_DTX2_1	2	A	573	T	88	B	457	M	96	2.32	7.9
DTX2_1_DTX2_1	2	A	573	T	88	B	460	N	90	2.17	4.7
DTX2_1_DTX2_1	2	A	573	T	88	B	461	G	89	2.84	7.4
DTX2_1_DTX2_1	2	A	573	T	88	B	521	H	89	3.84	7.3
DTX2_1_DTX2_1	2	A	573	T	88	B	522	P	84	3.23	4.5
DTX2_1_DTX2_1	2	A	573	T	88	B	523	N	79	3.63	7.1
DTX2_1_DTX2_1	2	A	573	T	88	B	524	P	73	3.58	7.5
DTX2_1_DTX2_1	2	A	574	D	89	B	522	P	84	3.06	7.9
DTX2_1_DTX2_1	2	A	574	D	89	B	523	N	79	3.62	8.0
DTX2_1_DTX2_1	2	A	575	T	93	B	414	I	90	2.63	7.7
DTX2_1_DTX2_1	2	A	575	T	93	B	425	Y	89	2.59	4.9
DTX2_1_DTX2_1	2	A	575	T	93	B	460	N	90	2.77	7.2
DTX2_1_DTX2_1	2	A	578	W	96	B	416	M	84	3.2	5.4
DTX2_1_DTX2_1	2	A	580	E	92	B	568	S	86	3.68	5.1
DTX2_1_DTX2_1	2	A	585	T	91	B	413	I	87	3.39	7.3
DTX2_1_DTX2_1	2	A	585	T	91	B	416	M	84	3.59	5.8
DTX2_1_DTX2_1	2	A	586	E	84	B	413	I	87	3.83	6.1
DTX2_1_DTX2_1	2	A	586	E	84	B	416	M	84	3.84	7.7
DTX2_1_DTX2_1	2	A	586	E	84	B	471	S	85	4.29	7.1
DTX2_1_DTX2_1	2	A	589	R	78	B	408	P	87	6.39	8.0
DTX2_1_DTX2_1	2	A	589	R	78	B	409	D	83	6.43	6.5
DTX2_1_DTX2_1	2	A	589	R	78	B	410	E	83	6.14	3.7
DTX2_1_DTX2_1	2	A	589	R	78	B	411	D	84	5.32	5.6
DTX2_1_DTX2_1	2	A	589	R	78	B	413	I	87	4.81	7.1
DTX2_1_DTX2_1	2	A	591	I	69	B	410	E	83	5.78	6.2
DTX2_1_DTX2_1	2	A	591	I	69	B	413	I	87	4.54	6.6
DTX2_1_DTX2_1	2	A	591	I	69	B	447	H	94	4.48	4.5
DTX2_1_DTX2_1	2	A	591	I	69	B	471	S	85	4.53	4.1
DTX2_1_DTX2_1	2	A	591	I	69	B	472	C	86	4.63	5.6
DTX2_1_DTX2_1	2	A	592	T	70	B	411	D	84	4.66	7.9
DTX2_1_DTX2_1	2	A	592	T	70	B	413	I	87	4.12	3.4
DTX2_1_DTX2_1	2	A	592	T	70	B	416	M	84	4.42	5.6
DTX2_1_DTX2_1	2	A	592	T	70	B	447	H	94	3.94	5.7
DTX2_1_DTX2_1	2	A	592	T	70	B	449	F	98	4.12	7.2
DTX2_1_DTX2_1	2	A	592	T	70	B	470	P	91	3.84	5.9
DTX2_1_DTX2_1	2	A	592	T	70	B	471	S	85	4.1	3.4
DTX2_1_DTX2_1	2	A	592	T	70	B	472	C	86	4.16	5.3
DTX2_1_DTX2_1	2	A	592	T	70	B	473	K	92	3.8	6.5
DTX2_1_DTX2_1	2	A	593	G	81	B	471	S	85	4.39	7.0
DTX2_1_DTX2_1	2	A	593	G	81	B	472	C	86	4.34	7.5
DTX2_1_DTX2_1	2	A	594	H	90	B	413	I	87	3.76	6.6
DTX2_1_DTX2_1	2	A	594	H	90	B	416	M	84	4.26	6.7
DTX2_1_DTX2_1	2	A	594	H	90	B	470	P	91	3.75	7.2
DTX2_1_DTX2_1	2	A	594	H	90	B	471	S	85	4.07	6.5
DTX2_1_DTX2_1	2	A	594	H	90	B	473	K	92	3.59	6.6
DTX2_1_DTX2_1	2	A	612	Q	97	B	568	S	86	3.23	8.0
DTX2_1_DTX2_1	3	A	408	P	87	B	589	R	76	5.72	6.2
DTX2_1_DTX2_1	3	A	409	D	83	B	589	R	76	6.06	4.8
DTX2_1_DTX2_1	3	A	410	E	83	B	586	E	84	5.26	7.9
DTX2_1_DTX2_1	3	A	410	E	83	B	589	R	76	6.09	1.7
DTX2_1_DTX2_1	3	A	410	E	83	B	591	I	67	5.88	3.7
DTX2_1_DTX2_1	3	A	410	E	83	B	592	T	68	5.45	7.3
DTX2_1_DTX2_1	3	A	411	D	84	B	532	G	86	3.56	7.6
DTX2_1_DTX2_1	3	A	411	D	84	B	538	Y	95	3.54	7.8
DTX2_1_DTX2_1	3	A	411	D	84	B	585	T	90	4.01	7.3
DTX2_1_DTX2_1	3	A	411	D	84	B	586	E	84	4.71	6.4
DTX2_1_DTX2_1	3	A	411	D	84	B	589	R	76	5.26	3.8
DTX2_1_DTX2_1	3	A	411	D	84	B	591	I	67	5.35	7.2
DTX2_1_DTX2_1	3	A	411	D	84	B	592	T	68	4.71	6.3
DTX2_1_DTX2_1	3	A	412	C	88	B	531	R	86	2.91	7.5
DTX2_1_DTX2_1	3	A	412	C	88	B	532	G	86	2.88	6.9
DTX2_1_DTX2_1	3	A	412	C	88	B	569	T	78	2.49	7.6
DTX2_1_DTX2_1	3	A	412	C	88	B	570	T	82	2.44	7.1
DTX2_1_DTX2_1	3	A	412	C	88	B	589	R	76	4.89	7.7
DTX2_1_DTX2_1	3	A	412	C	88	B	592	T	68	4.44	7.2
DTX2_1_DTX2_1	3	A	413	I	86	B	531	R	86	2.89	6.7
DTX2_1_DTX2_1	3	A	413	I	86	B	532	G	86	2.76	6.5
DTX2_1_DTX2_1	3	A	413	I	86	B	535	R	93	3.33	8.0
DTX2_1_DTX2_1	3	A	413	I	86	B	567	S	87	2.43	6.8
DTX2_1_DTX2_1	3	A	413	I	86	B	569	T	78	2.36	3.3
DTX2_1_DTX2_1	3	A	413	I	86	B	570	T	82	2.31	4.7
DTX2_1_DTX2_1	3	A	413	I	86	B	578	W	93	3.3	8.0
DTX2_1_DTX2_1	3	A	413	I	86	B	585	T	90	3.68	6.8
DTX2_1_DTX2_1	3	A	413	I	86	B	586	E	84	4.16	5.4
DTX2_1_DTX2_1	3	A	413	I	86	B	589	R	76	4.7	6.5
DTX2_1_DTX2_1	3	A	413	I	86	B	591	I	67	4.55	5.6
DTX2_1_DTX2_1	3	A	413	I	86	B	592	T	68	3.93	2.4
DTX2_1_DTX2_1	3	A	413	I	86	B	593	G	76	4.23	7.6
DTX2_1_DTX2_1	3	A	413	I	86	B	594	H	84	4.14	5.5
DTX2_1_DTX2_1	3	A	414	I	88	B	531	R	86	2.6	3.9
DTX2_1_DTX2_1	3	A	414	I	88	B	532	G	86	2.9	6.0
DTX2_1_DTX2_1	3	A	414	I	88	B	535	R	93	3.08	7.1
DTX2_1_DTX2_1	3	A	414	I	88	B	567	S	87	2.45	5.7
DTX2_1_DTX2_1	3	A	414	I	88	B	569	T	78	2.35	3.4
DTX2_1_DTX2_1	3	A	414	I	88	B	570	T	82	2.26	2.2
DTX2_1_DTX2_1	3	A	414	I	88	B	571	G	83	2.54	6.4
DTX2_1_DTX2_1	3	A	414	I	88	B	572	E	86	2.36	6.1
DTX2_1_DTX2_1	3	A	414	I	88	B	575	T	92	2.89	7.7
DTX2_1_DTX2_1	3	A	414	I	88	B	592	T	68	3.95	7.5
DTX2_1_DTX2_1	3	A	415	C	84	B	530	A	90	2.74	6.9
DTX2_1_DTX2_1	3	A	415	C	84	B	531	R	86	2.7	3.1
DTX2_1_DTX2_1	3	A	415	C	84	B	532	G	86	2.63	2.8
DTX2_1_DTX2_1	3	A	415	C	84	B	533	F	89	2.88	5.4
DTX2_1_DTX2_1	3	A	415	C	84	B	535	R	93	3.05	6.7
DTX2_1_DTX2_1	3	A	415	C	84	B	567	S	87	2.93	7.6
DTX2_1_DTX2_1	3	A	415	C	84	B	569	T	78	2.58	6.7
DTX2_1_DTX2_1	3	A	415	C	84	B	570	T	82	2.41	4.7
DTX2_1_DTX2_1	3	A	415	C	84	B	572	E	86	2.62	6.7
DTX2_1_DTX2_1	3	A	416	M	80	B	530	A	90	2.87	7.7
DTX2_1_DTX2_1	3	A	416	M	80	B	531	R	86	3.14	4.5
DTX2_1_DTX2_1	3	A	416	M	80	B	532	G	86	3.09	2.3
DTX2_1_DTX2_1	3	A	416	M	80	B	533	F	89	3.23	4.8
DTX2_1_DTX2_1	3	A	416	M	80	B	534	P	90	3.11	6.1
DTX2_1_DTX2_1	3	A	416	M	80	B	535	R	93	2.98	3.8
DTX2_1_DTX2_1	3	A	416	M	80	B	536	Q	90	3.23	5.7
DTX2_1_DTX2_1	3	A	416	M	80	B	537	C	95	3.78	6.8
DTX2_1_DTX2_1	3	A	416	M	80	B	538	Y	95	3.07	7.9
DTX2_1_DTX2_1	3	A	416	M	80	B	562	F	97	3.47	7.4
DTX2_1_DTX2_1	3	A	416	M	80	B	569	T	78	2.74	6.4
DTX2_1_DTX2_1	3	A	416	M	80	B	570	T	82	2.6	6.3
DTX2_1_DTX2_1	3	A	416	M	80	B	578	W	93	3.75	4.4
DTX2_1_DTX2_1	3	A	416	M	80	B	585	T	90	3.82	3.8
DTX2_1_DTX2_1	3	A	416	M	80	B	586	E	84	4.23	5.8
DTX2_1_DTX2_1	3	A	416	M	80	B	592	T	68	4.67	5.0
DTX2_1_DTX2_1	3	A	416	M	80	B	594	H	84	4.61	5.7
DTX2_1_DTX2_1	3	A	417	E	83	B	531	R	86	2.73	6.7
DTX2_1_DTX2_1	3	A	417	E	83	B	532	G	86	2.9	4.6
DTX2_1_DTX2_1	3	A	417	E	83	B	533	F	89	3.4	5.9
DTX2_1_DTX2_1	3	A	417	E	83	B	534	P	90	3.21	6.5
DTX2_1_DTX2_1	3	A	418	K	84	B	589	R	76	5.16	6.8
DTX2_1_DTX2_1	3	A	419	L	92	B	589	R	76	5.2	6.5
DTX2_1_DTX2_1	3	A	423	S	90	B	531	R	86	2.79	6.7
DTX2_1_DTX2_1	3	A	424	G	85	B	529	T	89	3.12	7.1
DTX2_1_DTX2_1	3	A	424	G	85	B	530	A	90	3.01	7.3
DTX2_1_DTX2_1	3	A	424	G	85	B	531	R	86	2.96	2.4
DTX2_1_DTX2_1	3	A	424	G	85	B	532	G	86	3.16	5.3
DTX2_1_DTX2_1	3	A	424	G	85	B	533	F	89	3.35	7.6
DTX2_1_DTX2_1	3	A	424	G	85	B	572	E	86	2.9	7.0
DTX2_1_DTX2_1	3	A	425	Y	88	B	529	T	89	3.09	4.7
DTX2_1_DTX2_1	3	A	425	Y	88	B	530	A	90	3.05	7.3
DTX2_1_DTX2_1	3	A	425	Y	88	B	531	R	86	2.87	2.3
DTX2_1_DTX2_1	3	A	425	Y	88	B	532	G	86	3.11	6.2
DTX2_1_DTX2_1	3	A	425	Y	88	B	535	R	93	3.46	7.7
DTX2_1_DTX2_1	3	A	425	Y	88	B	567	S	87	2.9	5.1
DTX2_1_DTX2_1	3	A	425	Y	88	B	569	T	78	3.12	7.2
DTX2_1_DTX2_1	3	A	425	Y	88	B	570	T	82	2.64	2.6
DTX2_1_DTX2_1	3	A	425	Y	88	B	571	G	83	3.07	6.6
DTX2_1_DTX2_1	3	A	425	Y	88	B	572	E	86	2.69	1.6
DTX2_1_DTX2_1	3	A	425	Y	88	B	573	T	86	3.19	7.0
DTX2_1_DTX2_1	3	A	425	Y	88	B	575	T	92	2.93	4.8
DTX2_1_DTX2_1	3	A	425	Y	88	B	576	V	94	2.91	7.7
DTX2_1_DTX2_1	3	A	425	Y	88	B	577	V	93	3.0	7.7
DTX2_1_DTX2_1	3	A	426	S	84	B	531	R	86	3.46	5.8
DTX2_1_DTX2_1	3	A	427	D	75	B	514	H	86	4.18	7.0
DTX2_1_DTX2_1	3	A	427	D	75	B	529	T	89	3.54	6.5
DTX2_1_DTX2_1	3	A	427	D	75	B	530	A	90	3.4	7.5
DTX2_1_DTX2_1	3	A	427	D	75	B	531	R	86	3.87	2.8
DTX2_1_DTX2_1	3	A	427	D	75	B	572	E	86	3.31	7.7
DTX2_1_DTX2_1	3	A	428	V	75	B	514	H	86	4.31	7.9
DTX2_1_DTX2_1	3	A	428	V	75	B	527	P	82	4.08	7.8
DTX2_1_DTX2_1	3	A	428	V	75	B	529	T	89	3.44	4.0
DTX2_1_DTX2_1	3	A	428	V	75	B	530	A	90	3.45	7.8
DTX2_1_DTX2_1	3	A	428	V	75	B	531	R	86	3.75	2.1
DTX2_1_DTX2_1	3	A	428	V	75	B	572	E	86	3.08	4.7
DTX2_1_DTX2_1	3	A	428	V	75	B	575	T	92	3.09	7.9
DTX2_1_DTX2_1	3	A	429	T	83	B	531	R	86	3.92	5.7
DTX2_1_DTX2_1	3	A	429	T	83	B	572	E	86	2.95	7.7
DTX2_1_DTX2_1	3	A	447	H	92	B	589	R	76	4.77	7.6
DTX2_1_DTX2_1	3	A	447	H	92	B	591	I	67	4.43	4.7
DTX2_1_DTX2_1	3	A	447	H	92	B	592	T	68	4.01	6.4
DTX2_1_DTX2_1	3	A	448	A	95	B	589	R	76	5.03	7.9
DTX2_1_DTX2_1	3	A	448	A	95	B	591	I	67	4.63	7.5
DTX2_1_DTX2_1	3	A	449	F	96	B	569	T	78	2.54	6.7
DTX2_1_DTX2_1	3	A	449	F	96	B	570	T	82	2.39	7.7
DTX2_1_DTX2_1	3	A	449	F	96	B	591	I	67	4.55	7.6
DTX2_1_DTX2_1	3	A	449	F	96	B	592	T	68	4.05	5.8
DTX2_1_DTX2_1	3	A	453	C	94	B	531	R	86	2.49	6.1
DTX2_1_DTX2_1	3	A	453	C	94	B	569	T	78	2.38	7.6
DTX2_1_DTX2_1	3	A	453	C	94	B	570	T	82	1.97	5.7
DTX2_1_DTX2_1	3	A	453	C	94	B	572	E	86	2.29	7.9
DTX2_1_DTX2_1	3	A	454	L	96	B	569	T	78	2.2	7.0
DTX2_1_DTX2_1	3	A	454	L	96	B	570	T	82	2.09	6.6
DTX2_1_DTX2_1	3	A	455	L	95	B	570	T	82	1.97	7.5
DTX2_1_DTX2_1	3	A	456	A	91	B	531	R	86	2.76	6.5
DTX2_1_DTX2_1	3	A	456	A	91	B	570	T	82	1.96	4.7
DTX2_1_DTX2_1	3	A	456	A	91	B	571	G	83	2.17	6.1
DTX2_1_DTX2_1	3	A	456	A	91	B	572	E	86	2.09	5.7
DTX2_1_DTX2_1	3	A	457	M	93	B	567	S	87	2.58	6.3
DTX2_1_DTX2_1	3	A	457	M	93	B	568	S	79	2.64	6.9
DTX2_1_DTX2_1	3	A	457	M	93	B	569	T	78	2.28	3.4
DTX2_1_DTX2_1	3	A	457	M	93	B	570	T	82	2.07	2.1
DTX2_1_DTX2_1	3	A	457	M	93	B	571	G	83	2.0	3.9
DTX2_1_DTX2_1	3	A	457	M	93	B	572	E	86	2.2	4.8
DTX2_1_DTX2_1	3	A	457	M	93	B	573	T	86	2.68	8.0
DTX2_1_DTX2_1	3	A	458	Y	94	B	569	T	78	2.48	7.7
DTX2_1_DTX2_1	3	A	458	Y	94	B	570	T	82	2.22	5.5
DTX2_1_DTX2_1	3	A	458	Y	94	B	571	G	83	2.45	6.4
DTX2_1_DTX2_1	3	A	458	Y	94	B	572	E	86	2.2	7.8
DTX2_1_DTX2_1	3	A	459	C	90	B	570	T	82	2.33	6.7
DTX2_1_DTX2_1	3	A	459	C	90	B	571	G	83	2.34	6.6
DTX2_1_DTX2_1	3	A	459	C	90	B	572	E	86	2.5	7.1
DTX2_1_DTX2_1	3	A	460	N	85	B	529	T	89	3.18	6.7
DTX2_1_DTX2_1	3	A	460	N	85	B	531	R	86	3.84	5.7
DTX2_1_DTX2_1	3	A	460	N	85	B	566	T	87	2.58	5.5
DTX2_1_DTX2_1	3	A	460	N	85	B	567	S	87	2.63	5.4
DTX2_1_DTX2_1	3	A	460	N	85	B	569	T	78	2.82	6.5
DTX2_1_DTX2_1	3	A	460	N	85	B	570	T	82	2.35	2.0
DTX2_1_DTX2_1	3	A	460	N	85	B	571	G	83	2.37	2.7
DTX2_1_DTX2_1	3	A	460	N	85	B	572	E	86	2.12	2.6
DTX2_1_DTX2_1	3	A	460	N	85	B	573	T	86	2.39	4.3
DTX2_1_DTX2_1	3	A	460	N	85	B	575	T	92	2.97	6.7
DTX2_1_DTX2_1	3	A	461	G	85	B	566	T	87	3.06	7.1
DTX2_1_DTX2_1	3	A	461	G	85	B	570	T	82	3.02	5.8
DTX2_1_DTX2_1	3	A	461	G	85	B	571	G	83	2.55	4.4
DTX2_1_DTX2_1	3	A	461	G	85	B	572	E	86	2.81	6.6
DTX2_1_DTX2_1	3	A	461	G	85	B	573	T	86	3.02	6.9
DTX2_1_DTX2_1	3	A	462	N	81	B	571	G	83	3.18	6.8
DTX2_1_DTX2_1	3	A	468	Q	92	B	568	S	79	2.97	7.1
DTX2_1_DTX2_1	3	A	468	Q	92	B	569	T	78	2.51	6.1
DTX2_1_DTX2_1	3	A	468	Q	92	B	570	T	82	2.6	7.3
DTX2_1_DTX2_1	3	A	469	C	91	B	568	S	79	2.65	7.6
DTX2_1_DTX2_1	3	A	469	C	91	B	569	T	78	2.24	5.9
DTX2_1_DTX2_1	3	A	470	P	89	B	567	S	87	2.74	7.2
DTX2_1_DTX2_1	3	A	470	P	89	B	568	S	79	2.62	5.7
DTX2_1_DTX2_1	3	A	470	P	89	B	569	T	78	2.41	2.4
DTX2_1_DTX2_1	3	A	470	P	89	B	570	T	82	2.38	4.3
DTX2_1_DTX2_1	3	A	470	P	89	B	571	G	83	2.69	6.7
DTX2_1_DTX2_1	3	A	470	P	89	B	592	T	68	3.86	6.5
DTX2_1_DTX2_1	3	A	470	P	89	B	594	H	84	3.88	7.5
DTX2_1_DTX2_1	3	A	471	S	81	B	569	T	78	2.41	4.7
DTX2_1_DTX2_1	3	A	471	S	81	B	586	E	84	4.65	7.7
DTX2_1_DTX2_1	3	A	471	S	81	B	591	I	67	4.5	4.2
DTX2_1_DTX2_1	3	A	471	S	81	B	592	T	68	4.07	3.9
DTX2_1_DTX2_1	3	A	471	S	81	B	593	G	76	4.34	7.1
DTX2_1_DTX2_1	3	A	471	S	81	B	594	H	84	4.5	6.5
DTX2_1_DTX2_1	3	A	472	C	80	B	569	T	78	2.45	7.5
DTX2_1_DTX2_1	3	A	472	C	80	B	591	I	67	4.46	6.3
DTX2_1_DTX2_1	3	A	472	C	80	B	592	T	68	4.14	6.3
DTX2_1_DTX2_1	3	A	473	K	88	B	567	S	87	3.04	6.9
DTX2_1_DTX2_1	3	A	473	K	88	B	568	S	79	3.15	3.1
DTX2_1_DTX2_1	3	A	473	K	88	B	569	T	78	2.58	2.7
DTX2_1_DTX2_1	3	A	473	K	88	B	570	T	82	2.81	5.9
DTX2_1_DTX2_1	3	A	473	K	88	B	571	G	83	3.2	6.8
DTX2_1_DTX2_1	3	A	473	K	88	B	592	T	68	4.15	7.1
DTX2_1_DTX2_1	3	A	473	K	88	B	594	H	84	4.16	7.0
DTX2_1_DTX2_1	3	A	479	K	94	B	568	S	79	3.41	7.3
DTX2_1_DTX2_1	3	A	482	T	93	B	566	T	87	3.81	7.7
DTX2_1_DTX2_1	3	A	514	H	86	B	427	D	75	4.19	7.0
DTX2_1_DTX2_1	3	A	514	H	86	B	428	V	75	4.33	7.9
DTX2_1_DTX2_1	3	A	517	Q	84	B	523	N	80	4.69	7.0
DTX2_1_DTX2_1	3	A	517	Q	84	B	573	T	86	3.83	7.6
DTX2_1_DTX2_1	3	A	520	E	88	B	573	T	86	3.81	7.4
DTX2_1_DTX2_1	3	A	521	H	87	B	526	K	77	4.26	7.6
DTX2_1_DTX2_1	3	A	521	H	87	B	566	T	87	3.62	7.4
DTX2_1_DTX2_1	3	A	521	H	87	B	573	T	86	3.88	5.2
DTX2_1_DTX2_1	3	A	522	P	82	B	522	P	82	4.25	6.7
DTX2_1_DTX2_1	3	A	522	P	82	B	523	N	80	3.78	4.6
DTX2_1_DTX2_1	3	A	522	P	82	B	526	K	77	4.14	4.4
DTX2_1_DTX2_1	3	A	522	P	82	B	565	G	92	3.63	7.4
DTX2_1_DTX2_1	3	A	522	P	82	B	566	T	87	3.39	3.8
DTX2_1_DTX2_1	3	A	522	P	82	B	571	G	83	3.52	6.7
DTX2_1_DTX2_1	3	A	522	P	82	B	572	E	86	3.41	7.5
DTX2_1_DTX2_1	3	A	522	P	82	B	573	T	86	3.77	2.7
DTX2_1_DTX2_1	3	A	522	P	82	B	574	D	89	3.24	5.6
DTX2_1_DTX2_1	3	A	523	N	80	B	517	Q	84	4.61	7.0
DTX2_1_DTX2_1	3	A	523	N	80	B	522	P	82	3.71	4.5
DTX2_1_DTX2_1	3	A	523	N	80	B	523	N	80	4.05	2.4
DTX2_1_DTX2_1	3	A	523	N	80	B	524	P	78	4.33	7.1
DTX2_1_DTX2_1	3	A	523	N	80	B	526	K	77	4.48	3.2
DTX2_1_DTX2_1	3	A	523	N	80	B	566	T	87	3.74	7.8
DTX2_1_DTX2_1	3	A	523	N	80	B	573	T	86	3.79	5.4
DTX2_1_DTX2_1	3	A	523	N	80	B	574	D	89	3.72	5.5
DTX2_1_DTX2_1	3	A	524	P	77	B	523	N	80	4.34	7.1
DTX2_1_DTX2_1	3	A	524	P	77	B	526	K	77	4.75	6.3
DTX2_1_DTX2_1	3	A	524	P	77	B	573	T	86	3.52	5.8
DTX2_1_DTX2_1	3	A	526	K	77	B	521	H	88	4.28	7.6
DTX2_1_DTX2_1	3	A	526	K	77	B	522	P	82	4.11	4.3
DTX2_1_DTX2_1	3	A	526	K	77	B	523	N	80	4.45	3.3
DTX2_1_DTX2_1	3	A	526	K	77	B	524	P	78	4.77	6.3
DTX2_1_DTX2_1	3	A	526	K	77	B	526	K	77	5.6	6.7
DTX2_1_DTX2_1	3	A	526	K	77	B	574	D	89	4.63	7.9
DTX2_1_DTX2_1	3	A	527	P	82	B	428	V	75	3.99	7.8
DTX2_1_DTX2_1	3	A	529	T	89	B	424	G	85	3.13	7.1
DTX2_1_DTX2_1	3	A	529	T	89	B	425	Y	88	3.1	4.8
DTX2_1_DTX2_1	3	A	529	T	89	B	427	D	75	3.54	6.2
DTX2_1_DTX2_1	3	A	529	T	89	B	428	V	75	3.44	4.0
DTX2_1_DTX2_1	3	A	529	T	89	B	460	N	85	3.21	6.6
DTX2_1_DTX2_1	3	A	530	A	90	B	415	C	84	2.74	6.9
DTX2_1_DTX2_1	3	A	530	A	90	B	416	M	80	2.9	7.6
DTX2_1_DTX2_1	3	A	530	A	90	B	424	G	85	2.98	7.3
DTX2_1_DTX2_1	3	A	530	A	90	B	425	Y	88	3.04	7.7
DTX2_1_DTX2_1	3	A	530	A	90	B	427	D	75	3.39	7.4
DTX2_1_DTX2_1	3	A	530	A	90	B	428	V	75	3.43	7.8
DTX2_1_DTX2_1	3	A	531	R	86	B	412	C	88	2.88	7.4
DTX2_1_DTX2_1	3	A	531	R	86	B	413	I	86	2.89	6.6
DTX2_1_DTX2_1	3	A	531	R	86	B	414	I	88	2.6	3.9
DTX2_1_DTX2_1	3	A	531	R	86	B	415	C	84	2.66	3.0
DTX2_1_DTX2_1	3	A	531	R	86	B	416	M	80	3.11	4.6
DTX2_1_DTX2_1	3	A	531	R	86	B	417	E	83	2.71	6.8
DTX2_1_DTX2_1	3	A	531	R	86	B	423	S	90	2.75	6.6
DTX2_1_DTX2_1	3	A	531	R	86	B	424	G	85	2.94	2.3
DTX2_1_DTX2_1	3	A	531	R	86	B	425	Y	88	2.84	2.6
DTX2_1_DTX2_1	3	A	531	R	86	B	426	S	84	3.41	5.7
DTX2_1_DTX2_1	3	A	531	R	86	B	427	D	75	3.85	2.7
DTX2_1_DTX2_1	3	A	531	R	86	B	428	V	75	3.73	2.1
DTX2_1_DTX2_1	3	A	531	R	86	B	429	T	83	3.93	5.7
DTX2_1_DTX2_1	3	A	531	R	86	B	453	C	94	2.48	7.2
DTX2_1_DTX2_1	3	A	531	R	86	B	456	A	91	2.74	6.4
DTX2_1_DTX2_1	3	A	531	R	86	B	460	N	85	3.87	5.7
DTX2_1_DTX2_1	3	A	532	G	86	B	411	D	84	3.52	7.6
DTX2_1_DTX2_1	3	A	532	G	86	B	412	C	88	2.86	6.9
DTX2_1_DTX2_1	3	A	532	G	86	B	413	I	86	2.74	6.5
DTX2_1_DTX2_1	3	A	532	G	86	B	414	I	88	2.87	6.1
DTX2_1_DTX2_1	3	A	532	G	86	B	415	C	84	2.6	2.8
DTX2_1_DTX2_1	3	A	532	G	86	B	416	M	80	3.1	2.2
DTX2_1_DTX2_1	3	A	532	G	86	B	417	E	83	2.85	4.6
DTX2_1_DTX2_1	3	A	532	G	86	B	424	G	85	3.2	5.3
DTX2_1_DTX2_1	3	A	532	G	86	B	425	Y	88	3.08	6.2
DTX2_1_DTX2_1	3	A	533	F	89	B	415	C	84	2.85	5.4
DTX2_1_DTX2_1	3	A	533	F	89	B	416	M	80	3.2	4.7
DTX2_1_DTX2_1	3	A	533	F	89	B	417	E	83	3.32	6.3
DTX2_1_DTX2_1	3	A	533	F	89	B	424	G	85	3.33	7.6
DTX2_1_DTX2_1	3	A	534	P	90	B	416	M	80	3.09	6.1
DTX2_1_DTX2_1	3	A	534	P	90	B	417	E	83	3.18	6.6
DTX2_1_DTX2_1	3	A	535	R	93	B	413	I	86	3.29	8.0
DTX2_1_DTX2_1	3	A	535	R	93	B	414	I	88	3.08	7.2
DTX2_1_DTX2_1	3	A	535	R	93	B	415	C	84	3.01	6.7
DTX2_1_DTX2_1	3	A	535	R	93	B	416	M	80	2.94	3.8
DTX2_1_DTX2_1	3	A	535	R	93	B	425	Y	88	3.45	7.3
DTX2_1_DTX2_1	3	A	536	Q	90	B	416	M	80	3.19	5.8
DTX2_1_DTX2_1	3	A	537	C	95	B	416	M	80	3.77	6.8
DTX2_1_DTX2_1	3	A	562	F	97	B	416	M	80	3.41	7.4
DTX2_1_DTX2_1	3	A	563	T	95	B	566	T	87	3.16	6.9
DTX2_1_DTX2_1	3	A	564	V	92	B	566	T	87	3.28	6.5
DTX2_1_DTX2_1	3	A	564	V	92	B	573	T	86	3.76	7.6
DTX2_1_DTX2_1	3	A	565	G	92	B	522	P	82	3.65	7.4
DTX2_1_DTX2_1	3	A	565	G	92	B	566	T	87	3.49	5.5
DTX2_1_DTX2_1	3	A	565	G	92	B	573	T	86	3.79	7.1
DTX2_1_DTX2_1	3	A	566	T	87	B	460	N	85	2.61	5.5
DTX2_1_DTX2_1	3	A	566	T	87	B	461	G	85	3.07	7.1
DTX2_1_DTX2_1	3	A	566	T	87	B	482	T	93	3.83	7.8
DTX2_1_DTX2_1	3	A	566	T	87	B	521	H	88	3.62	7.4
DTX2_1_DTX2_1	3	A	566	T	87	B	522	P	82	3.41	3.9
DTX2_1_DTX2_1	3	A	566	T	87	B	523	N	80	3.76	7.8
DTX2_1_DTX2_1	3	A	566	T	87	B	563	T	95	3.18	6.9
DTX2_1_DTX2_1	3	A	566	T	87	B	564	V	92	3.26	6.5
DTX2_1_DTX2_1	3	A	566	T	87	B	565	G	92	3.47	5.5
DTX2_1_DTX2_1	3	A	566	T	87	B	566	T	87	3.36	6.1
DTX2_1_DTX2_1	3	A	566	T	87	B	574	D	89	3.69	7.9
DTX2_1_DTX2_1	3	A	567	S	87	B	413	I	86	2.43	6.9
DTX2_1_DTX2_1	3	A	567	S	87	B	414	I	88	2.46	5.6
DTX2_1_DTX2_1	3	A	567	S	87	B	415	C	84	2.9	7.6
DTX2_1_DTX2_1	3	A	567	S	87	B	425	Y	88	2.9	4.8
DTX2_1_DTX2_1	3	A	567	S	87	B	457	M	93	2.62	6.2
DTX2_1_DTX2_1	3	A	567	S	87	B	460	N	85	2.66	5.3
DTX2_1_DTX2_1	3	A	567	S	87	B	470	P	89	2.76	7.2
DTX2_1_DTX2_1	3	A	567	S	87	B	473	K	88	3.05	6.7
DTX2_1_DTX2_1	3	A	568	S	79	B	457	M	93	2.65	6.9
DTX2_1_DTX2_1	3	A	568	S	79	B	468	Q	92	3.03	7.0
DTX2_1_DTX2_1	3	A	568	S	79	B	469	C	91	2.72	7.5
DTX2_1_DTX2_1	3	A	568	S	79	B	470	P	89	2.66	5.6
DTX2_1_DTX2_1	3	A	568	S	79	B	473	K	88	3.24	2.7
DTX2_1_DTX2_1	3	A	568	S	79	B	479	K	94	3.46	7.3
DTX2_1_DTX2_1	3	A	568	S	79	B	580	E	86	4.69	5.1
DTX2_1_DTX2_1	3	A	569	T	78	B	412	C	88	2.49	7.5
DTX2_1_DTX2_1	3	A	569	T	78	B	413	I	86	2.35	3.2
DTX2_1_DTX2_1	3	A	569	T	78	B	414	I	88	2.37	3.4
DTX2_1_DTX2_1	3	A	569	T	78	B	415	C	84	2.59	6.6
DTX2_1_DTX2_1	3	A	569	T	78	B	416	M	80	2.75	6.2
DTX2_1_DTX2_1	3	A	569	T	78	B	425	Y	88	3.09	6.3
DTX2_1_DTX2_1	3	A	569	T	78	B	449	F	96	2.56	6.7
DTX2_1_DTX2_1	3	A	569	T	78	B	453	C	94	2.39	7.6
DTX2_1_DTX2_1	3	A	569	T	78	B	454	L	96	2.21	7.0
DTX2_1_DTX2_1	3	A	569	T	78	B	457	M	93	2.29	3.4
DTX2_1_DTX2_1	3	A	569	T	78	B	458	Y	94	2.47	7.8
DTX2_1_DTX2_1	3	A	569	T	78	B	460	N	85	2.88	6.6
DTX2_1_DTX2_1	3	A	569	T	78	B	468	Q	92	2.53	6.2
DTX2_1_DTX2_1	3	A	569	T	78	B	469	C	91	2.26	5.9
DTX2_1_DTX2_1	3	A	569	T	78	B	470	P	89	2.42	2.4
DTX2_1_DTX2_1	3	A	569	T	78	B	471	S	81	2.43	4.7
DTX2_1_DTX2_1	3	A	569	T	78	B	472	C	81	2.46	7.5
DTX2_1_DTX2_1	3	A	569	T	78	B	473	K	88	2.61	2.7
DTX2_1_DTX2_1	3	A	570	T	82	B	412	C	88	2.43	7.1
DTX2_1_DTX2_1	3	A	570	T	82	B	413	I	86	2.29	4.7
DTX2_1_DTX2_1	3	A	570	T	82	B	414	I	88	2.28	2.2
DTX2_1_DTX2_1	3	A	570	T	82	B	415	C	84	2.41	4.7
DTX2_1_DTX2_1	3	A	570	T	82	B	416	M	80	2.56	6.5
DTX2_1_DTX2_1	3	A	570	T	82	B	425	Y	88	2.65	2.3
DTX2_1_DTX2_1	3	A	570	T	82	B	449	F	96	2.39	7.7
DTX2_1_DTX2_1	3	A	570	T	82	B	453	C	94	1.96	5.6
DTX2_1_DTX2_1	3	A	570	T	82	B	454	L	96	2.12	6.6
DTX2_1_DTX2_1	3	A	570	T	82	B	455	L	95	1.97	7.6
DTX2_1_DTX2_1	3	A	570	T	82	B	456	A	91	1.96	4.8
DTX2_1_DTX2_1	3	A	570	T	82	B	457	M	93	2.08	2.1
DTX2_1_DTX2_1	3	A	570	T	82	B	458	Y	94	2.25	5.5
DTX2_1_DTX2_1	3	A	570	T	82	B	459	C	90	2.33	6.8
DTX2_1_DTX2_1	3	A	570	T	82	B	460	N	85	2.34	2.0
DTX2_1_DTX2_1	3	A	570	T	82	B	461	G	85	3.06	5.8
DTX2_1_DTX2_1	3	A	570	T	82	B	467	L	95	2.8	8.0
DTX2_1_DTX2_1	3	A	570	T	82	B	468	Q	92	2.63	7.2
DTX2_1_DTX2_1	3	A	570	T	82	B	469	C	91	2.43	8.0
DTX2_1_DTX2_1	3	A	570	T	82	B	470	P	89	2.4	4.3
DTX2_1_DTX2_1	3	A	570	T	82	B	473	K	88	2.84	5.8
DTX2_1_DTX2_1	3	A	571	G	84	B	414	I	88	2.56	6.4
DTX2_1_DTX2_1	3	A	571	G	84	B	425	Y	88	3.08	6.7
DTX2_1_DTX2_1	3	A	571	G	84	B	456	A	91	2.16	6.1
DTX2_1_DTX2_1	3	A	571	G	84	B	457	M	93	2.01	3.9
DTX2_1_DTX2_1	3	A	571	G	84	B	458	Y	94	2.48	6.4
DTX2_1_DTX2_1	3	A	571	G	84	B	459	C	90	2.31	6.6
DTX2_1_DTX2_1	3	A	571	G	84	B	460	N	85	2.38	2.7
DTX2_1_DTX2_1	3	A	571	G	84	B	461	G	85	2.56	4.4
DTX2_1_DTX2_1	3	A	571	G	84	B	462	N	83	3.54	6.8
DTX2_1_DTX2_1	3	A	571	G	84	B	470	P	89	2.74	6.8
DTX2_1_DTX2_1	3	A	571	G	84	B	473	K	88	3.2	6.8
DTX2_1_DTX2_1	3	A	571	G	84	B	522	P	82	3.55	6.7
DTX2_1_DTX2_1	3	A	572	E	86	B	414	I	88	2.37	6.1
DTX2_1_DTX2_1	3	A	572	E	86	B	415	C	84	2.62	6.7
DTX2_1_DTX2_1	3	A	572	E	86	B	424	G	85	2.91	7.1
DTX2_1_DTX2_1	3	A	572	E	86	B	425	Y	88	2.69	2.7
DTX2_1_DTX2_1	3	A	572	E	86	B	427	D	75	3.31	7.5
DTX2_1_DTX2_1	3	A	572	E	86	B	428	V	75	3.04	4.6
DTX2_1_DTX2_1	3	A	572	E	86	B	429	T	83	2.95	7.8
DTX2_1_DTX2_1	3	A	572	E	86	B	453	C	94	2.28	8.0
DTX2_1_DTX2_1	3	A	572	E	86	B	456	A	91	2.09	5.8
DTX2_1_DTX2_1	3	A	572	E	86	B	457	M	93	2.21	4.8
DTX2_1_DTX2_1	3	A	572	E	86	B	458	Y	94	2.18	7.8
DTX2_1_DTX2_1	3	A	572	E	86	B	459	C	90	2.49	7.1
DTX2_1_DTX2_1	3	A	572	E	86	B	460	N	85	2.11	2.6
DTX2_1_DTX2_1	3	A	572	E	86	B	461	G	85	2.85	6.7
DTX2_1_DTX2_1	3	A	572	E	86	B	522	P	82	3.42	7.5
DTX2_1_DTX2_1	3	A	573	T	86	B	425	Y	88	3.21	7.0
DTX2_1_DTX2_1	3	A	573	T	86	B	457	M	93	2.75	7.9
DTX2_1_DTX2_1	3	A	573	T	86	B	460	N	85	2.41	4.3
DTX2_1_DTX2_1	3	A	573	T	86	B	461	G	85	3.05	6.9
DTX2_1_DTX2_1	3	A	573	T	86	B	517	Q	84	3.83	7.6
DTX2_1_DTX2_1	3	A	573	T	86	B	520	E	88	3.85	7.4
DTX2_1_DTX2_1	3	A	573	T	86	B	521	H	88	3.87	5.3
DTX2_1_DTX2_1	3	A	573	T	86	B	522	P	82	3.78	2.7
DTX2_1_DTX2_1	3	A	573	T	86	B	523	N	80	3.8	5.5
DTX2_1_DTX2_1	3	A	573	T	86	B	524	P	78	3.52	6.0
DTX2_1_DTX2_1	3	A	573	T	86	B	564	V	92	3.75	7.5
DTX2_1_DTX2_1	3	A	573	T	86	B	565	G	92	3.79	7.1
DTX2_1_DTX2_1	3	A	574	D	89	B	522	P	82	3.29	5.5
DTX2_1_DTX2_1	3	A	574	D	89	B	523	N	80	3.74	5.6
DTX2_1_DTX2_1	3	A	574	D	89	B	526	K	77	4.67	7.9
DTX2_1_DTX2_1	3	A	575	T	92	B	414	I	88	2.87	7.6
DTX2_1_DTX2_1	3	A	575	T	92	B	425	Y	88	2.91	5.6
DTX2_1_DTX2_1	3	A	575	T	92	B	428	V	75	3.06	7.8
DTX2_1_DTX2_1	3	A	575	T	92	B	460	N	85	3.01	6.7
DTX2_1_DTX2_1	3	A	577	V	93	B	416	M	80	3.1	8.0
DTX2_1_DTX2_1	3	A	577	V	93	B	425	Y	88	2.98	8.0
DTX2_1_DTX2_1	3	A	578	W	93	B	413	I	86	3.27	7.9
DTX2_1_DTX2_1	3	A	578	W	93	B	416	M	80	3.72	4.1
DTX2_1_DTX2_1	3	A	580	E	87	B	568	S	79	4.63	5.1
DTX2_1_DTX2_1	3	A	583	H	95	B	416	M	80	3.71	7.9
DTX2_1_DTX2_1	3	A	585	T	90	B	411	D	84	4.01	7.3
DTX2_1_DTX2_1	3	A	585	T	90	B	413	I	86	3.69	6.8
DTX2_1_DTX2_1	3	A	585	T	90	B	416	M	80	3.79	3.8
DTX2_1_DTX2_1	3	A	586	E	84	B	410	E	83	5.21	7.9
DTX2_1_DTX2_1	3	A	586	E	84	B	411	D	84	4.7	6.4
DTX2_1_DTX2_1	3	A	586	E	84	B	413	I	86	4.12	5.4
DTX2_1_DTX2_1	3	A	586	E	84	B	416	M	80	4.24	6.2
DTX2_1_DTX2_1	3	A	586	E	84	B	471	S	81	4.63	7.6
DTX2_1_DTX2_1	3	A	589	R	75	B	408	P	87	5.66	6.2
DTX2_1_DTX2_1	3	A	589	R	75	B	409	D	83	6.02	4.8
DTX2_1_DTX2_1	3	A	589	R	75	B	410	E	83	6.08	1.7
DTX2_1_DTX2_1	3	A	589	R	75	B	411	D	84	5.25	3.7
DTX2_1_DTX2_1	3	A	589	R	75	B	412	C	88	4.83	7.7
DTX2_1_DTX2_1	3	A	589	R	75	B	413	I	86	4.65	6.4
DTX2_1_DTX2_1	3	A	589	R	75	B	418	K	84	5.09	6.9
DTX2_1_DTX2_1	3	A	589	R	75	B	419	L	92	5.16	6.5
DTX2_1_DTX2_1	3	A	589	R	75	B	447	H	92	4.73	7.7
DTX2_1_DTX2_1	3	A	589	R	75	B	448	A	95	5.03	7.9
DTX2_1_DTX2_1	3	A	591	I	67	B	410	E	83	5.88	3.7
DTX2_1_DTX2_1	3	A	591	I	67	B	411	D	84	5.31	7.1
DTX2_1_DTX2_1	3	A	591	I	67	B	413	I	86	4.52	5.6
DTX2_1_DTX2_1	3	A	591	I	67	B	447	H	92	4.43	4.7
DTX2_1_DTX2_1	3	A	591	I	67	B	448	A	95	4.62	7.5
DTX2_1_DTX2_1	3	A	591	I	67	B	449	F	96	4.55	7.6
DTX2_1_DTX2_1	3	A	591	I	67	B	471	S	81	4.47	4.1
DTX2_1_DTX2_1	3	A	591	I	67	B	472	C	81	4.45	6.3
DTX2_1_DTX2_1	3	A	592	T	68	B	410	E	83	5.45	7.3
DTX2_1_DTX2_1	3	A	592	T	68	B	411	D	84	4.68	6.2
DTX2_1_DTX2_1	3	A	592	T	68	B	412	C	88	4.41	7.1
DTX2_1_DTX2_1	3	A	592	T	68	B	413	I	86	3.89	2.4
DTX2_1_DTX2_1	3	A	592	T	68	B	414	I	88	3.9	7.5
DTX2_1_DTX2_1	3	A	592	T	68	B	416	M	80	4.62	5.0
DTX2_1_DTX2_1	3	A	592	T	68	B	447	H	92	4.01	6.5
DTX2_1_DTX2_1	3	A	592	T	68	B	449	F	96	4.07	5.8
DTX2_1_DTX2_1	3	A	592	T	68	B	470	P	89	3.82	6.4
DTX2_1_DTX2_1	3	A	592	T	68	B	471	S	81	4.03	3.9
DTX2_1_DTX2_1	3	A	592	T	68	B	472	C	81	4.12	6.2
DTX2_1_DTX2_1	3	A	592	T	68	B	473	K	88	4.12	7.2
DTX2_1_DTX2_1	3	A	593	G	75	B	413	I	86	4.2	7.6
DTX2_1_DTX2_1	3	A	593	G	75	B	471	S	81	4.34	7.2
DTX2_1_DTX2_1	3	A	594	H	84	B	413	I	86	4.14	5.5
DTX2_1_DTX2_1	3	A	594	H	84	B	416	M	80	4.54	5.2
DTX2_1_DTX2_1	3	A	594	H	84	B	470	P	89	3.87	7.4
DTX2_1_DTX2_1	3	A	594	H	84	B	471	S	81	4.45	6.5
DTX2_1_DTX2_1	3	A	594	H	84	B	473	K	88	4.13	7.2
