# Supplementary material for: An E3 ubiquitin ligase localization screen uncovers DTX2 as a novel ADP-ribosylation-dependent regulator of DNA double-strand break repair
Source: J Biol Chem. 2024 Jul 9;300(8):107545. doi: 10.1016/j.jbc.2024.107545 (PMC11345397; doi:10.1016/j.jbc.2024.107545)
Supplement: Supporting Table S5 [file mmc14.xlsx]

## Sheet: Feuil1
REAGENT or RESOURCE	Source	Cat. number
Antibodies
DTX2 Polyclonal Antibody	Thermo Fisher	PA5-60164
Anti-RPA32 (9H8)	Abcam	ab2175
Purified Mouse Anti-Human 53BP1	BD Transduction Laboratories	612523
Rabbit anti-HA Tag Antibody Affinity Purified	Bethyl	A190-108A
DYKDDDDK Tag (D6W5B) Rabbit mAb	Cell Signaling	#14793S
DYKDDDDK Tag (9A3) Mouse mAb	Cell Signaling	#8146S
RPA70/RPA1 Antibody	Cell Signaling	#2267
Phospho-Histone H2A.X (Ser139) (20E3)	Cell Signaling	#9718
GAPDH (D16H11) XP Rabbit mAb	Cell Signaling	#5174
Anti-mouse IgG (H+L), F(ab')2 Fragment (Alexa Fluor® 488 Conjugate)	Cell Signaling	#4408
Anti-mouse IgG (H+L), F(ab')2 Fragment (Alexa Fluor® 647 Conjugate)	Cell Signaling	#4410
Anti-rabbit IgG (H+L), F(ab')2 Fragment (Alexa Fluor® 488 Conjugate)	Cell Signaling	#4412
Anti-rabbit IgG (H+L), F(ab')2 Fragment (Alexa Fluor® 647 Conjugate)	Cell Signaling	#4414
PARG (D4E6X) Rabbit mAb	Cell Signaling	#66564S
Anti-phospho-Histone H2A.X (Ser139) clone JBW301	Millipore	05-636
PARP2 Monoclonal Antibody (4G8)	Novus Biologicals	NBP2-89041
Vinculin Monoclonal Antibody (2B5A7)	Proteintech	66305-1-Ig
PARP1 Antibody (F-2)	Santa Cruz	sc-8007
BRCA1 Antibody (D-9)	Santa Cruz	sc-6954
HA-Tag Antibody (F-7)	Santa Cruz	sc-7392
GAPDH Antibody (0411)	Santa Cruz	sc-47724
RNF8 Antibody (B-2)	Santa Cruz	sc-271462
Rad51 Antibody (H-92)	Santa Cruz	sc-8349
Anti-pan-ADP-Ribose Binding Reagent	Sigma	MABE1016
Mono-ADP-Ribose Antibody (AbD43647)	Bio-Rad	TZA020
Rabbit IgG-FcSpyCatcher3	Bio-Rad	TZC013
PAR/pADPr Monoclonal Antibody	Trividen	4335-MC-100
Chemicals, peptides and recombinant proteins
PDD00017273 (PARGi)	Sigma-Aldrich	SML1781
Olaparib (PARPi)	Selleckchem	S1060
Hydrogen Peroxide	Sigma-Aldrich	H1009
PEI (Polyethyleneimine)	Polyscience	#23966-100
Penicillin-Streptomycin. 100X Solution	Wisent	#450-201-EL
Puromycin dihydrochloride	Tocris Bioscience	#4089/50
JetPRIME Transfection Reagent	Polyplus	#101000046
Lipofectamine RNAiMAX Transfection Reagent	Life technologies	#13778150
MagReSyn® Streptavidin	Allumiqs Corporation	MR-STV002
DAPI (4',6-diamidino-2-phenylindole, dilactate)	Life technologies	D3571
Hoechst 33342, trihydrochloride trihydrate	Life technologies	H1399
Cell lines
U-2 OS	ATCC	HTB-96
U-2 OS DR-GFP	Gift from Jeremy Stark (City of Hope)
U-2 OS EJ5-GFP	Gift from Jeremy Stark (City of Hope)
HeLa	ATCC	CCL-2
RPE1 hTERT ∆p53	Gift from Daniel Durocher (Lunenfeld-Tanenbaum Research Institute)
HEK293T	ATCC	CRL-3216
Oligonucleotides
Lv242 FOR - AGGCACTGGGCAGGTAAG	Eurofins
Lv242 REV - CTGGAATAGCTCAGAGGC	Eurofins
EF1a FOR - TCAAGCCTCAGACAGTGGTTC	Eurofins
EF1a REV - GGCGGAATTGCCGGTAGAAT	Eurofins
SFB FOR - GCTACCGGACTCAGATCT	Eurofins
pBABE3 - ACCCTAACTGACACACATTC	Eurofins
M13 FOR - GTAAAACGACGGCCAG	Eurofins
M13 REV - CAGGAAACAGCTATGAC	Eurofins
DTX2_SEQPrimer 1 - TGACCACCATCATCGCTC	Eurofins
DTX2_crispr_For - TGTGGGAATGGCAGGACG	Eurofins
DTX2_crispr_Rev - TTACCGGTGTCCTGGCGG	Eurofins
DTX2 ATTB FOR B1 - GGGGACAAGTTTGTACAAAAAAGCAGGCTCCACCATGGCCATGGCCCCAAGCCCTTCC	Eurofins
DTX2 ATTB REV - GGGGACCACTTTGTACAAGAAAGCTGGGT TTA CTG CTG CTC CAG GCA GTC CTC GG	Eurofins
DTX2 ATTB FUS B2 - GGGGACCACTTTGTACAAGAAAGTTGGGCTCTGCTGCTCCAGGCAGTCCTCGG	Eurofins
DTX2 ATTB REV STOP B2 - GGGGACCACTTTGTACAAGAAAGCTGGGTTTACTGCTGCTCCAGGCAGTCCTCGG	Eurofins
DTX2_WWE1mutFOR - GCCATTATTGACCTCCCCAGCTGGACCGCGTTCCGC	Eurofins
DTX2_WWE1mutREV - CGCGGTCCAGCTGGGGAGGTCAATAATCGCAGGGGC	Eurofins
DTX2_WWE2mutFOR - GCCACTGTCAACTACACCACCCACACGGCGACCAAC	Eurofins
DTX2_WWE2mutREV - CGCCGTGTGGGTGGTGTAGTTGACAGTCGCGTTGTA	Eurofins
DTX2WWE_attbFOR - GGGGACAAGTTTGTACAAAAAAGCAGGCTCCACCATGCAAGCAGGGCCGCCTTACCCG	Eurofins
DTX2 RINGCSmutFOR - GTGCCCCCCAGATGAGGACAGCATCATCAGCATGGAG	Eurofins
DTX2 RINGCSmutREV - TGTGGACAGCTTCTCCATGCTGATGATGCTGTCCTC	Eurofins
DTX2 FOR Q84A - TTG ACC TCC CCA GCT GGA CCG CCT TCC GCC AGG ACA CCG GCA C	Civic Bioscience
DTX2 FOR Q161A - CAC TGT CAA CTA CAC CAC CCA CAC GGC CAC CAA CAA GAC TTC CAG C	Civic Bioscience
DTX2 FOR RING - ACG GAA GAG CTG AAA GTG CCC CCA GAT GAG GAC AGC ATC ATC AGC ATG GAG AAG CTG TC	Civic Bioscience
DTX2 REV Y75A - TCC AGC TGG GGA GGT CAA TAA TGG CAG GGG CCA GCG AGG	Civic Bioscience
DTX2 REV Y152A - GGT GGT GTA GTT GAC AGT GGC GTT GTA CCC CAG GGG GGC CAA G	Civic Bioscience
DTX2 REV RING - GCACTTTCAGCTCTTCCGTG	Civic Bioscience
RN114 FOR ZNF1 - CGT AAG AAT TTC TTC CTG TCC AAG	Civic Bioscience
RNF114 FOR ZNF2 - CAAACCGTTACACCTTTCCTGCTCCTTACGCTCCTGAGAAGAACTTTGATCAGG	Civic Bioscience
RNF114 FOR ZNF3 - ACGGATACCAAATCTGTGGTTGCCCCGATAGCTGCCTCGATGCCCTGG	Civic Bioscience
RN114 REV ZNF1 - TGGACAGGAAGAAATTCTTACGGGCGCCATGGGCAGAAGTCTCTGTGCTCTCG	Civic Bioscience
RNF114 REV ZNF2 - AGGAAAGGTGTAACGGTTTGG	Civic Bioscience
RNF114 REV ZNF3 - ACCACAGATTTGGTATCCGTG	Civic Bioscience
siRNAs
siDTX2 #1 - GCAGCUUCAUCGAGCAGCAGUUUGU	Invitrogen	#116
siDTX2 #2 - GACGAGUGUUCUGAUGUCAGCCAUU	Invitrogen	#1014
siDTX2 #3 - CCUUUGCACCGUACAACAATT	Ambion	s195603 Silencer Select
siPARP1 - GCAGCTTCATAACCGAAGATT	Ambion	s1099 Silencer Select
siPARP2 - GGUUAUACCCUCAACUACATT	Ambion	s19502 Silencer Select
siPARG - GACCAGACAUCAAGCUUUATT	Ambion	s16157 Silencer Select
siRNF8 - GCAAGCACAGAAGGAAGAAGUUCUU	Invitrogen	#1363
siBRCA1 - CATGCAACATAACCTGATATT	Ambion	s459 Silencer Select
siRAD51 - AGAAGGAGCUAAUAAAUAUtt	Ambion	s531930 Silencer Select
Bacterial strain
NEB® 5-alpha Competent E. coli	New England Biolabs	C2987I
NEB® Stable Competent E. coli	New England Biolabs	C3040I
Plasmids and DNA
pMD2.G	Addgene	#12259
psPAX2	Addgene	#12260
pDONR221	Life Technologies	#12536017
pEF1a vector	Gift from Lee Zou (Duke U)
pDEST SFB vector	Gift from Junjie Chen (MD Anderson)
CRISPR Scrambled sgRNA All-in-One Lentiviral Vector (with spCas9)	abm good	K010
DTX2 sgRNA CRISPR/Cas9 All-in-One Lentivector set (Human)	abm good	18649111
Others
DMEM (Dulbecco’s Modified Eagle Medium with 4.5g/L Glucose, L-Glutamine & Sodium Pyruvate, 1X)	Wisent	#319-005-CL
FBS (Fetal Bovine Serum)	Gibco/Thermo Fisher Scientific	#12483020
Opti-MEM I Reduced Serum Medium	Gibco/Thermo Fisher Scientific	#31985070
DMEM white (Dulbecco’s Modified Eagle Medium with 4.5g/L Glucose, L-Glutamine & Sodium Pyruvate w/o Phenol Red)	Wisent	319-051-CL
E3 Ubiquitin ligases cDNA
EX-U0170-Lv242	RNF8	GeneCopoeia
EX-Z4380-Lv242	DTX2	GeneCopoeia
EX-W0860-Lv242	RNF114	GeneCopoeia
EX-T5859-Lv242	DTX3	GeneCopoeia
EX-V1509-Lv242	RNF34	GeneCopoeia
EX-Z0867-Lv242	ANAPC11	GeneCopoeia
EX-U1404-Lv242	ARIH1	GeneCopoeia
EX-I0470-Lv242	ARIH2	GeneCopoeia
EX-T7372-Lv242	LNX2	GeneCopoeia
EX-U0115-Lv242	MDM4	GeneCopoeia
EX-Q0657-Lv242	MID1	GeneCopoeia
EX-B0179-Lv242	MNAT1	GeneCopoeia
EX-T3165-Lv242	NFX1	GeneCopoeia
EX-E1294-Lv242	PCGF5	GeneCopoeia
EX-T4257-Lv242	PHF7	GeneCopoeia
EX-D0012-Lv242	PEX2	GeneCopoeia
EX-R0022-Lv242	RBX1	GeneCopoeia
EX-T4658-Lv242	RCHY1	GeneCopoeia
EX-M0146-Lv242	RNF103	GeneCopoeia
EX-Y4000-Lv242	RFWD2	GeneCopoeia
EX-Y3420-Lv242	RNF115	GeneCopoeia
EX-I0041-Lv242	RNF14	GeneCopoeia
EX-K0846-Lv242	RNF181	GeneCopoeia
EX-Z2317-Lv242	RNF25	GeneCopoeia
EX-T9513-Lv242	RNF6	GeneCopoeia
EX-U0559-Lv242	RNF7	GeneCopoeia
EX-H0286-Lv242	TRAF7	GeneCopoeia
EX-Y4163-Lv242	TRIM11	GeneCopoeia
EX-W0496-Lv242	TRIM17	GeneCopoeia
EX-F0089-Lv242	TRIM21	GeneCopoeia
EX-G0819-Lv242	TRIM26	GeneCopoeia
EX-B0205-Lv242	TRIM27	GeneCopoeia
EX-T3436-Lv242	TRIM63	GeneCopoeia
EX-Y2766-Lv242	TRIM8	GeneCopoeia
HsCD00515963	IRF2BP1	DNASU	pENTR223
HsCD00079787	PHF21A	DNASU	pDONR221
HsCD00813291	SH3RF3	DNASU	pDONR221
HsCD00289272	RMND5A	DNASU	pENTR223
HsCD00512361	TRIM39	DNASU	pENTR223
HsCD00399465	TRIM55	DNASU	pDONR223
HsCD00398491	CBLL1	DNASU	pDONR223
HsCD00813305	LONRF1	DNASU	pDONR221
HsCD00080055	PCGF6	DNASU	pDONR221
HsCD00042874	XIAP/BIRC4	DNASU	pDONR221
EX-V1631-Lv242	PRP19	GeneCopoeia
GC-I0962	ZNF48	GeneCopoeia
EX-V1216-Lv242	NOSIP	GeneCopoeia
EX-S0407-Lv242	PPIL2	GeneCopoeia
EX-S0438-Lv242	UBOX5	GeneCopoeia
GC-I0213-B	BIRC3	GeneCopoeia
GC-Z2751-B	IRF2BPL/C14orf4	GeneCopoeia
GC-H0363	KDM1B	GeneCopoeia
EX-T3134-Lv242	RNF12/RLIM	GeneCopoeia
EX-H1622-Lv102	RNF214	GeneCopoeia
GC-H1826	SCAF11	GeneCopoeia
EX-E2187-Lv102	SH3RF1	GeneCopoeia
EX-E1606-Lv242	TRIAD3/RNF216	GeneCopoeia
EX-T3436-Lv242	TRIM69	GeneCopoeia
GC-A8465	ZMYND11	GeneCopoeia
